# Supplementary material for: Comprehensive Analysis of Hexokinase 2 Immune Infiltrates and m6A Related Genes in Human Esophageal Carcinoma
Source: Front Cell Dev Biol. 2021 Oct 7;9:715883. doi: 10.3389/fcell.2021.715883 (PMC8544599; doi:10.3389/fcell.2021.715883)
Supplement: Supplementary file 1 [file Table_1.XLSX]

## Sheet: lo_result_81957 - 副本
Supplementary Table 1. HK2 co-expressed genes
Query	Statistic	P-value	FDR (BH)	Event_SD	Event_TD
A1BG	-0.100284	0.175586	0.343518	184	184
A1CF	-0.12002	0.104632	0.243673	184	114
A2BP1	-0.0152133	0.837597	0.910569	184	91
A2LD1	0.0175412	0.813172	0.895707	184	184
A2ML1	0.363732	3.87084e-07	3.13087e-05	184	175
A2M	-0.345708	1.53604e-06	8.64131e-05	184	184
A4GALT	0.0831839	0.261599	0.446618	184	184
A4GNT	-0.15556	0.0349795	0.112627	184	154
AAA1	-0.0651909	0.379292	0.566225	184	130
AAAS	-0.13872	0.0603867	0.165851	184	184
AACSL	0.074129	0.317282	0.505104	184	146
AACS	0.186917	0.0110658	0.0492962	184	184
AADACL2	0.181451	0.0136996	0.0576012	184	127
AADACL3	0.122193	0.098451	0.233962	184	56
AADACL4	0.0215222	0.771827	0.871598	184	21
AADAC	0.00885805	0.905006	0.949808	184	180
AADAT	-0.123756	0.0941871	0.226715	184	183
AAGAB	0.237395	0.00117552	0.009687	184	184
AAK1	0.151748	0.039753	0.123205	184	184
AAMP	0.0818737	0.269213	0.455741	184	184
AANAT	0.1274	0.0848185	0.210971	184	171
AARS2	-0.0351309	0.635901	0.778355	184	184
AARSD1	-0.159367	0.0307066	0.103141	184	184
AARS	-0.150288	0.0417208	0.127718	184	184
AASDHPPT	-0.000487971	0.994755	0.997444	184	184
AASDH	0.00874812	0.906179	0.950311	184	184
AASS	-0.0864759	0.243125	0.42638	184	184
AATF	-0.00710799	0.92371	0.960231	184	184
AATK	-0.116005	0.116847	0.262361	184	184
ABAT	0.0793526	0.284284	0.471746	184	184
ABCA10	-0.161802	0.028213	0.0974965	184	183
ABCA11P	-0.165799	0.024495	0.0878122	184	184
ABCA12	0.396597	2.49956e-08	5.16437e-06	184	183
ABCA13	0.263476	0.000301895	0.00380266	184	184
ABCA17P	-0.0568802	0.443127	0.62373	184	177
ABCA1	-0.0504224	0.496673	0.669679	184	184
ABCA2	-0.213945	0.00354378	0.0214137	184	184
ABCA3	-0.133026	0.0718351	0.18817	184	184
ABCA4	0.126139	0.0879711	0.216277	184	181
ABCA5	0.110982	0.133662	0.287353	184	184
ABCA6	-0.220109	0.00267976	0.0174927	184	182
ABCA7	0.00346646	0.962751	0.979531	184	184
ABCA8	-0.306965	2.25241e-05	0.000600046	184	176
ABCA9	-0.21673	0.00312629	0.0195357	184	182
ABCB10	-0.0754315	0.30883	0.49596	184	184
ABCB11	0.304709	2.60444e-05	0.000669656	184	127
ABCB1	-0.336222	3.06791e-06	0.00014607	184	184
ABCB4	-0.226574	0.00198292	0.0142425	184	184
ABCB5	-0.115063	0.119868	0.267089	184	140
ABCB6	0.145765	0.0483441	0.141566	184	184
ABCB7	-0.211531	0.00394562	0.0231618	184	184
ABCB8	0.00283229	0.969562	0.982984	184	184
ABCB9	-0.0616764	0.405572	0.590233	184	184
ABCC10	0.0788008	0.287657	0.47589	184	184
ABCC11	0.168481	0.0222433	0.0820327	184	176
ABCC12	-0.0654985	0.377042	0.564247	184	49
ABCC13	0.0757473	0.306803	0.494123	184	113
ABCC1	0.152474	0.0388043	0.121297	184	184
ABCC2	-0.0862596	0.244311	0.427862	184	184
ABCC3	-0.0223004	0.763816	0.866223	184	184
ABCC4	-0.12229	0.0981832	0.233589	184	184
ABCC5	0.160986	0.0290286	0.0991582	184	184
ABCC6P1	-0.232796	0.00147232	0.0114224	184	141
ABCC6P2	-0.271623	0.000191678	0.00275546	184	177
ABCC6	-0.235448	0.00129377	0.0103458	184	184
ABCC8	-0.0657686	0.375073	0.562358	184	111
ABCC9	-0.225594	0.00207663	0.0146543	184	184
ABCD1	-0.197876	0.0070918	0.0358866	184	184
ABCD2	-0.253718	0.000510501	0.00543419	184	182
ABCD3	-0.0717541	0.333076	0.520511	184	184
ABCD4	-0.253799	0.000508311	0.00541947	184	184
ABCE1	0.129322	0.0801852	0.202965	184	184
ABCF1	-0.0578324	0.435519	0.61757	184	184
ABCF2	-0.0717049	0.333409	0.520734	184	184
ABCF3	0.161603	0.0284103	0.0978304	184	184
ABCG1	0.0744406	0.315247	0.502856	184	184
ABCG2	-0.10379	0.160895	0.324725	184	184
ABCG4	0.168177	0.0224895	0.0826378	184	183
ABCG5	-0.092522	0.211608	0.389568	184	178
ABCG8	-0.0745924	0.314258	0.501876	184	133
ABHD10	-0.204174	0.00543544	0.0295545	184	184
ABHD11	-0.140765	0.0566612	0.158516	184	184
ABHD12B	-0.0260517	0.725563	0.841753	184	159
ABHD12	-0.112006	0.130093	0.28261	184	184
ABHD13	0.0120568	0.870961	0.930174	184	184
ABHD14A	-0.243215	0.000878654	0.00791772	184	184
ABHD14B	-0.0975391	0.187768	0.359838	184	184
ABHD15	-0.046737	0.528697	0.696804	184	184
ABHD1	-0.248718	0.000663011	0.00650416	184	179
ABHD2	-0.0112749	0.879264	0.934842	184	184
ABHD3	0.0642781	0.386016	0.57257	184	184
ABHD4	-0.0665098	0.369704	0.55749	184	184
ABHD5	0.273943	0.000167979	0.00251159	184	184
ABHD6	0.0934532	0.207026	0.383791	184	184
ABHD8	-0.183666	0.0125724	0.0541158	184	184
ABI1	0.349736	1.13719e-06	6.8778e-05	184	184
ABI2	-0.297201	4.18704e-05	0.000928838	184	184
ABI3BP	-0.242528	0.000909699	0.00809805	184	184
ABI3	-0.293127	5.38766e-05	0.00111863	184	184
ABL1	-0.270968	0.000198915	0.00282321	184	184
ABL2	0.0877044	0.23647	0.419168	184	184
ABLIM1	0.193361	0.00854175	0.0410281	184	184
ABLIM2	0.0652006	0.379221	0.566225	184	184
ABLIM3	0.0370636	0.617427	0.764865	184	184
ABO	0.105106	0.155622	0.318252	184	182
ABP1	-0.0345473	0.641525	0.782839	184	184
ABRA	-0.192494	0.00884871	0.0420016	184	163
ABR	-0.103119	0.163634	0.32789	184	184
ABT1	-0.167619	0.0229469	0.083921	184	184
ABTB1	-0.0982914	0.18437	0.355663	184	184
ABTB2	0.0104796	0.887722	0.940639	184	184
ACAA1	-0.0189327	0.798654	0.887957	184	184
ACAA2	-0.215002	0.00337971	0.0207247	184	184
ACACA	0.0758208	0.306333	0.493846	184	184
ACACB	-0.375414	1.51271e-07	1.73102e-05	184	184
ACAD10	-0.146236	0.0476158	0.139997	184	184
ACAD11	0.0712775	0.336306	0.523647	184	184
ACAD8	-0.121689	0.0998591	0.236413	184	184
ACAD9	0.0851631	0.250381	0.434488	184	184
ACADL	-0.0183172	0.805068	0.891208	184	152
ACADM	-0.171612	0.0198433	0.0755043	184	184
ACADSB	-0.154431	0.03634	0.115695	184	184
ACADS	-0.0153252	0.836418	0.909908	184	184
ACADVL	-0.0598372	0.419745	0.603402	184	184
ACAN	-0.103707	0.16123	0.325042	184	184
ACAP1	-0.138285	0.0612051	0.167437	184	184
ACAP2	0.188846	0.0102488	0.0467205	184	184
ACAP3	0.253073	0.000528164	0.00556688	184	184
ACAT1	-0.250133	0.000616041	0.00615736	184	184
ACAT2	-0.0175596	0.812978	0.89565	184	184
ACBD3	0.171046	0.0202596	0.0766225	184	184
ACBD4	-0.290128	6.4711e-05	0.00127025	184	184
ACBD5	-0.0163997	0.825128	0.902982	184	184
ACBD6	0.0284716	0.701235	0.825996	184	184
ACBD7	-0.200007	0.00648693	0.0335078	184	184
ACCN1	-0.0414657	0.576247	0.734393	184	154
ACCN2	-0.0723289	0.329208	0.516548	184	184
ACCN3	-0.0378125	0.610331	0.760224	184	184
ACCN4	-0.0239067	0.747361	0.856289	184	164
ACCN5	0.0375717	0.612609	0.762139	184	40
ACCSL	-0.127793	0.0838525	0.209242	184	20
ACCS	-0.159842	0.030206	0.101971	184	184
ACD	-0.0745527	0.314516	0.502129	184	184
ACE2	0.0530157	0.474768	0.65059	184	184
ACER1	0.16307	0.026985	0.0942079	184	106
ACER2	0.10976	0.138021	0.293789	184	184
ACER3	0.169025	0.0218098	0.0808977	184	184
ACE	-0.171685	0.0197902	0.0753659	184	184
ACHE	-0.049666	0.503161	0.675029	184	184
ACIN1	0.0241124	0.74526	0.854715	184	184
ACLY	0.0649451	0.381095	0.568075	184	184
ACMSD	-0.0776993	0.294469	0.482336	184	91
ACN9	-0.0036398	0.96089	0.978522	184	184
ACO1	-0.251746	0.000566301	0.00583391	184	184
ACO2	-0.0544647	0.462763	0.6402	184	184
ACOT11	0.17766	0.0158351	0.0641302	184	184
ACOT12	0.00997343	0.893112	0.943768	184	27
ACOT13	-0.0951759	0.19874	0.372961	184	184
ACOT1	-0.229973	0.00168688	0.0126437	184	184
ACOT2	-0.15818	0.0319884	0.106067	184	184
ACOT4	-0.0604923	0.414664	0.59892	184	184
ACOT6	-0.17613	0.0167753	0.0668227	184	136
ACOT7	0.236143	0.00125034	0.0101335	184	184
ACOT8	-0.220954	0.00257761	0.017004	184	184
ACOT9	-0.158522	0.0316144	0.105272	184	184
ACOX1	0.0963857	0.193066	0.366101	184	184
ACOX2	-0.280837	0.000112693	0.00188352	184	184
ACOX3	0.036262	0.625061	0.770565	184	184
ACOXL	-0.18723	0.0109294	0.0488826	184	176
ACP1	0.0109551	0.882663	0.93735	184	184
ACP2	-0.395448	2.7651e-08	5.45972e-06	184	184
ACP5	0.10516	0.155408	0.317927	184	184
ACP6	-0.243816	0.000852329	0.00774984	184	184
ACPL2	-0.214184	0.00350603	0.0212493	184	184
ACPP	0.144824	0.0498259	0.144388	184	184
ACPT	-0.0956095	0.196693	0.370482	184	90
ACRBP	-0.149795	0.0424031	0.129335	184	183
ACRC	-0.121921	0.0992087	0.235346	184	184
ACRV1	-0.0630241	0.395369	0.581349	184	181
ACR	-0.00813701	0.912706	0.954309	184	177
ACSBG1	0.110199	0.136446	0.291567	184	184
ACSBG2	-0.0682802	0.357071	0.544623	184	169
ACSF2	-0.282763	0.000100611	0.00173188	184	184
ACSF3	0.0438062	0.554889	0.718281	184	184
ACSL1	0.160386	0.0296413	0.100636	184	184
ACSL3	0.178606	0.0152765	0.0625344	184	184
ACSL4	-0.0660691	0.372891	0.560449	184	184
ACSL5	-0.186546	0.0112292	0.04988	184	184
ACSL6	-0.131506	0.075172	0.194222	184	172
ACSM1	-0.0832948	0.260962	0.445782	184	161
ACSM2A	-0.0258986	0.727112	0.843016	184	59
ACSM2B	-0.0635356	0.391538	0.577655	184	34
ACSM3	-0.134075	0.0696033	0.183868	184	184
ACSM4	0.0113796	0.878151	0.933936	184	17
ACSM5	-0.271447	0.000193608	0.00276739	184	145
ACSS1	-0.128982	0.080991	0.204489	184	184
ACSS2	0.0106129	0.886304	0.939977	184	184
ACSS3	-0.295636	4.61484e-05	0.000992979	184	183
ACTA1	-0.159854	0.0301936	0.101962	184	175
ACTA2	-0.327632	5.62877e-06	0.000223597	184	184
ACTBL2	-0.0347849	0.639233	0.781188	184	163
ACTB	0.250322	0.000610015	0.00611838	184	184
ACTC1	-0.275829	0.000150756	0.00232453	184	178
ACTG1	0.221682	0.00249238	0.0166236	184	184
ACTG2	-0.275321	0.000155228	0.0023702	184	184
ACTL6A	0.128425	0.0823209	0.206572	184	184
ACTL6B	-0.0910764	0.218863	0.398436	184	23
ACTL7A	0.146699	0.0469089	0.138626	184	81
ACTL7B	0.0544167	0.463157	0.640571	184	81
ACTL8	0.02225	0.764334	0.866616	184	165
ACTL9	0.0318303	0.667971	0.801964	184	18
ACTN1	0.0834745	0.259931	0.444549	184	184
ACTN2	-0.332278	4.06298e-06	0.000177888	184	156
ACTN3	-0.170981	0.0203077	0.0767204	184	124
ACTN4	0.0870358	0.240076	0.423153	184	184
ACTR10	0.0593645	0.423434	0.606583	184	184
ACTR1A	-0.0916064	0.216182	0.395271	184	184
ACTR1B	-0.115559	0.118269	0.264367	184	184
ACTR2	0.29664	4.33574e-05	0.000951217	184	184
ACTR3B	-0.132237	0.0735506	0.191408	184	184
ACTR3C	-0.161043	0.028971	0.0990602	184	184
ACTR3	0.237024	0.00119729	0.0098274	184	184
ACTR5	-0.0701148	0.344268	0.531543	184	184
ACTR6	-0.0761624	0.304152	0.491504	184	184
ACTR8	-0.141301	0.0557167	0.156548	184	184
ACTRT1	0.0837109	0.258579	0.443215	184	35
ACTRT2	0.0328549	0.657948	0.794602	184	12
ACVR1B	0.0474156	0.522724	0.691835	184	184
ACVR1C	0.140339	0.0574202	0.159982	184	184
ACVR1	0.101713	0.169483	0.335401	184	184
ACVR2A	-0.0629395	0.396005	0.581813	184	184
ACVR2B	-0.143662	0.0517092	0.148393	184	184
ACVRL1	-0.195194	0.00792399	0.0388213	184	184
ACY1	-0.00398917	0.95714	0.976386	184	184
ACY3	-0.151008	0.04074	0.125524	184	183
ACYP1	-0.034545	0.641547	0.782839	184	184
ACYP2	0.0326221	0.66022	0.796074	184	184
ADAD1	0.0270732	0.715259	0.835043	184	15
ADAD2	0.154658	0.0360625	0.114993	184	153
ADAL	-0.152129	0.0392531	0.122236	184	184
ADAM10	0.148492	0.0442535	0.133045	184	184
ADAM11	-0.118542	0.109007	0.250273	184	184
ADAM12	0.0459078	0.536044	0.702403	184	184
ADAM15	0.216205	0.00320141	0.019894	184	184
ADAM17	0.252153	0.000554347	0.00574013	184	184
ADAM18	-0.000662052	0.992884	0.996545	184	29
ADAM19	-0.17858	0.0152916	0.0625836	184	184
ADAM20	0.194405	0.00818482	0.0397497	184	172
ADAM21P1	0.0604679	0.414853	0.599107	184	123
ADAM21	0.082845	0.263554	0.448958	184	177
ADAM22	-0.230946	0.00160994	0.0122374	184	182
ADAM23	0.0612016	0.409204	0.594101	184	184
ADAM28	-0.170035	0.0210225	0.0787854	184	184
ADAM29	-0.00417573	0.955137	0.975148	184	54
ADAM2	0.0751448	0.310678	0.497874	184	17
ADAM30	0.155749	0.0347563	0.112212	184	55
ADAM32	-0.0128717	0.862323	0.924842	184	179
ADAM33	-0.248301	0.000677447	0.00660396	184	184
ADAM3A	0.0623794	0.400231	0.585901	184	10
ADAM5P	0.0765352	0.301785	0.489273	184	31
ADAM6	-0.19166	0.00915269	0.0430388	184	184
ADAM7	0.0828256	0.263667	0.449066	184	19
ADAM8	-0.0634824	0.391935	0.577945	184	184
ADAM9	0.087912	0.235358	0.41806	184	184
ADAMDEC1	-0.224598	0.00217604	0.015107	184	184
ADAMTS10	-0.21761	0.003004	0.0189955	184	184
ADAMTS12	-0.0115327	0.876525	0.933321	184	184
ADAMTS13	-0.189587	0.00994972	0.0457401	184	184
ADAMTS14	0.00883703	0.90523	0.949846	184	184
ADAMTS15	0.0256528	0.7296	0.844569	184	183
ADAMTS16	-0.182539	0.0131354	0.0558942	184	181
ADAMTS17	0.0713877	0.335557	0.522872	184	184
ADAMTS18	-0.166024	0.0242995	0.0872513	184	183
ADAMTS19	-0.287617	7.53204e-05	0.00141375	184	119
ADAMTS1	-0.176891	0.0163018	0.0653889	184	184
ADAMTS20	0.153537	0.0374482	0.118333	184	133
ADAMTS2	-0.059193	0.424777	0.607557	184	184
ADAMTS3	-0.178064	0.0155944	0.0633974	184	184
ADAMTS4	-0.105313	0.154806	0.316952	184	184
ADAMTS5	-0.156561	0.0338095	0.110111	184	184
ADAMTS6	-0.209398	0.00433416	0.0249332	184	184
ADAMTS7	-0.116141	0.116416	0.261676	184	184
ADAMTS8	-0.322297	8.13119e-06	0.000293481	184	182
ADAMTS9	-0.231326	0.00158076	0.0120767	184	184
ADAMTSL1	-0.302085	3.07896e-05	0.000750729	184	184
ADAMTSL2	-0.23636	0.00123711	0.0100668	184	184
ADAMTSL3	-0.232913	0.00146397	0.0113707	184	184
ADAMTSL4	0.0418617	0.572606	0.731816	184	184
ADAMTSL5	0.256957	0.000429775	0.00485071	184	184
ADAP1	-0.0797889	0.281636	0.46854	184	184
ADAP2	0.0984367	0.183719	0.354925	184	184
ADARB1	-0.20177	0.00602176	0.0318321	184	184
ADARB2	-0.187026	0.0110179	0.049169	184	170
ADAR	-0.116714	0.114614	0.2591	184	184
ADAT1	-0.00720056	0.922719	0.959947	184	184
ADAT2	-0.0112733	0.879281	0.934842	184	184
ADAT3	0.0515032	0.487479	0.661476	184	184
ADA	0.110704	0.134647	0.289011	184	184
ADCK1	-0.205088	0.00522642	0.0286969	184	184
ADCK2	0.0254412	0.731746	0.84617	184	184
ADCK4	-0.0117293	0.874437	0.932046	184	184
ADCK5	0.126416	0.087271	0.215002	184	184
ADCY10	0.0647158	0.382783	0.569545	184	164
ADCY1	-0.0781269	0.291812	0.480004	184	184
ADCY2	-0.230544	0.00164129	0.0124036	184	182
ADCY3	0.0557756	0.452047	0.631273	184	184
ADCY4	-0.237161	0.00118918	0.00978355	184	184
ADCY5	-0.285637	8.48151e-05	0.00153475	184	184
ADCY6	-0.226489	0.00199094	0.0142522	184	184
ADCY7	0.185301	0.0117935	0.0516158	184	184
ADCY8	-0.0071003	0.923792	0.960267	184	62
ADCY9	0.131021	0.076264	0.195863	184	184
ADCYAP1R1	-0.182139	0.0133405	0.0566114	184	69
ADCYAP1	-0.143352	0.052221	0.14931	184	174
ADC	-0.0673154	0.363921	0.551869	184	184
ADD1	-0.209887	0.00424226	0.0245042	184	184
ADD2	-0.0682552	0.357247	0.544825	184	181
ADD3	-0.248153	0.000682632	0.00663484	184	184
ADH1A	-0.220279	0.00265893	0.0173923	184	97
ADH1B	-0.365753	3.29875e-07	2.87606e-05	184	167
ADH1C	-0.0895272	0.226832	0.407529	184	163
ADH4	-0.113156	0.126169	0.276772	184	145
ADH5	-0.10275	0.165155	0.329786	184	184
ADH6	-0.154251	0.0365617	0.116327	184	178
ADH7	0.191592	0.00917807	0.0431255	184	157
ADHFE1	-0.171938	0.0196065	0.0748517	184	181
ADI1	-0.0331815	0.654766	0.792209	184	184
ADIG	-0.0869009	0.240809	0.424153	184	14
ADIPOQ	-0.121724	0.0997596	0.236233	184	55
ADIPOR1	0.132061	0.0739382	0.192069	184	184
ADIPOR2	0.122499	0.0976035	0.232711	184	184
ADK	0.2182	0.00292441	0.0186385	184	184
ADM2	-0.0399139	0.590616	0.745408	184	184
ADM	0.359381	5.44126e-07	3.99952e-05	184	184
ADNP2	0.131346	0.075531	0.194653	184	184
ADNP	-0.0953834	0.197758	0.371812	184	184
ADORA1	-0.20884	0.00444155	0.0254055	184	184
ADORA2A	-0.225472	0.00208864	0.0147236	184	184
ADORA2B	0.269004	0.000222173	0.00305015	184	184
ADORA3	-0.218871	0.00283614	0.01822	184	184
ADO	0.00158387	0.982976	0.990765	184	184
ADPGK	-0.0045329	0.951305	0.973528	184	184
ADPRHL1	-0.0744665	0.315078	0.502746	184	184
ADPRHL2	0.0722477	0.329753	0.517115	184	184
ADPRH	-0.369264	2.49216e-07	2.37877e-05	184	184
ADRA1A	-0.219564	0.00274759	0.0178164	184	151
ADRA1B	-0.0237184	0.749284	0.857407	184	179
ADRA1D	-0.132673	0.0725982	0.189475	184	184
ADRA2A	-0.148563	0.0441508	0.132865	184	184
ADRA2B	-0.176473	0.0165606	0.0661496	184	184
ADRA2C	-0.00264	0.971628	0.984187	184	184
ADRB1	-0.201642	0.00605457	0.0319379	184	182
ADRB2	0.297362	4.14496e-05	0.000926521	184	184
ADRB3	-0.23914	0.00107807	0.00913052	184	136
ADRBK1	-0.0417022	0.574072	0.73272	184	184
ADRBK2	0.0548115	0.459914	0.637837	184	184
ADRM1	0.0212	0.775151	0.874183	184	184
ADSL	-0.082112	0.267817	0.454256	184	184
ADSSL1	0.105815	0.152839	0.314645	184	184
ADSS	0.103165	0.163445	0.327744	184	184
AEBP1	-0.163276	0.0267891	0.0937013	184	184
AEBP2	0.106686	0.149466	0.309887	184	184
AEN	0.200919	0.0062425	0.0326386	184	184
AES	-0.154898	0.0357719	0.114313	184	184
AFAP1L1	0.291259	6.0407e-05	0.00121175	184	184
AFAP1L2	0.149561	0.042731	0.13002	184	184
AFAP1	-0.137144	0.063395	0.171979	184	184
AFARP1	0.269145	0.000220422	0.00303645	184	184
AFF1	0.0690722	0.351508	0.539263	184	184
AFF2	0.0299311	0.686706	0.815608	184	184
AFF3	-0.358602	5.78052e-07	4.17275e-05	184	184
AFF4	0.230609	0.0016362	0.0123744	184	184
AFG3L1	-0.190707	0.00951169	0.0441904	184	184
AFG3L2	0.111591	0.131531	0.284475	184	184
AFMID	0.0149875	0.839974	0.912021	184	184
AFM	-0.135785	0.0660857	0.177037	184	16
AFP	-0.0665972	0.369074	0.556873	184	78
AFTPH	0.247371	0.000710738	0.00682606	184	184
AG2	-0.223601	0.00227987	0.0155755	184	184
AGAP11	0.14838	0.0444161	0.133399	184	184
AGAP1	0.0458661	0.536415	0.702585	184	184
AGAP2	-0.140251	0.0575787	0.160228	184	184
AGAP3	0.00125848	0.986473	0.992981	184	184
AGAP4	-0.138864	0.0601189	0.165331	184	184
AGAP5	-0.127544	0.0844626	0.210373	184	184
AGAP6	-0.0878676	0.235596	0.418292	184	184
AGAP7	-0.0637092	0.390243	0.576336	184	184
AGAP8	-0.0790671	0.286026	0.474042	184	184
AGA	0.0299683	0.686337	0.81539	184	184
AGBL1	0.236519	0.00122746	0.0100207	184	105
AGBL2	-0.228006	0.00185285	0.0135598	184	184
AGBL3	-0.192702	0.00877417	0.0417659	184	178
AGBL4	-0.110289	0.136122	0.290968	184	139
AGBL5	-0.128382	0.0824242	0.206728	184	184
AGER	-0.232351	0.00150441	0.0116218	184	184
AGFG1	0.203564	0.00557927	0.0301053	184	184
AGFG2	-0.124685	0.0917234	0.222637	184	184
AGGF1	0.170252	0.0208564	0.0783234	184	184
AGK	-0.142722	0.0532746	0.151376	184	184
AGL	-0.0365139	0.622658	0.768638	184	184
AGMAT	-0.0583027	0.431788	0.614323	184	184
AGPAT1	-0.270671	0.000202278	0.00285589	184	184
AGPAT2	0.074154	0.317119	0.504963	184	184
AGPAT3	-0.145808	0.0482771	0.141487	184	184
AGPAT4	0.185577	0.0116664	0.051196	184	184
AGPAT5	-0.0683123	0.356844	0.544417	184	184
AGPAT6	-0.0920807	0.213804	0.392272	184	184
AGPAT9	0.191368	0.00926153	0.0433814	184	184
AGPHD1	-0.209407	0.00433259	0.0249332	184	184
AGPS	0.0289197	0.696763	0.82299	184	184
AGR2	0.0498992	0.501156	0.673375	184	183
AGR3	-0.030384	0.682221	0.812773	184	150
AGRN	0.0968099	0.191105	0.363752	184	184
AGRP	-0.0382369	0.606326	0.75724	184	123
AGTPBP1	-0.0458999	0.536114	0.702403	184	184
AGTR1	-0.19807	0.00703457	0.0356542	184	170
AGTR2	0.0917201	0.215611	0.394512	184	58
AGTRAP	0.169003	0.0218265	0.0809187	184	184
AGT	-0.285617	8.49172e-05	0.00153522	184	184
AGXT2L1	-0.0960247	0.194747	0.36807	184	75
AGXT2L2	-0.0967212	0.191514	0.364146	184	184
AGXT2	0.0280496	0.705457	0.82897	184	35
AGXT	0.036251	0.625166	0.770594	184	116
AHCTF1	0.0783287	0.290564	0.478687	184	184
AHCYL1	-0.107462	0.146514	0.305751	184	184
AHCYL2	0.0891632	0.228735	0.410111	184	184
AHCY	-0.105944	0.152334	0.314023	184	184
AHDC1	0.277275	0.00013869	0.00219076	184	184
AHI1	-0.250849	0.000593482	0.00601354	184	184
AHNAK2	0.331239	4.3723e-06	0.00018696	184	184
AHNAK	0.276701	0.000143364	0.00224523	184	184
AHRR	0.0335571	0.651113	0.789927	184	184
AHR	0.141214	0.055868	0.156807	184	184
AHSA1	0.108623	0.142174	0.299236	184	184
AHSA2	-0.0530713	0.474304	0.650346	184	184
AHSG	0.00528363	0.943252	0.969487	184	150
AHSP	-0.0488582	0.510138	0.681086	184	92
AICDA	-0.0633942	0.392595	0.578664	184	131
AIDA	-0.109819	0.13781	0.293651	184	184
AIF1L	-0.0603597	0.41569	0.59967	184	184
AIF1	-0.243186	0.000879965	0.00792244	184	184
AIFM1	-0.132166	0.0737085	0.191572	184	184
AIFM2	-0.174481	0.0178436	0.0699162	184	184
AIFM3	-0.0452391	0.542005	0.707452	184	184
AIG1	-0.153317	0.0377263	0.118868	184	184
AIM1L	0.381477	9.1539e-08	1.20496e-05	184	184
AIM1	0.259715	0.000370535	0.00438557	184	184
AIM2	0.0857235	0.247266	0.430649	184	183
AIMP1	0.0114337	0.877576	0.933572	184	184
AIMP2	0.163954	0.0261558	0.0921722	184	184
AIPL1	0.0368312	0.619636	0.766677	184	97
AIP	-0.242698	0.000901951	0.00803774	184	184
AIRE	-0.248201	0.000680958	0.00662536	184	110
AJAP1	0.271955	0.00018811	0.00272753	184	183
AK1	0.0786373	0.288661	0.476606	184	184
AK2	-0.00724252	0.92227	0.959825	184	184
AK3L1	0.22331	0.00231095	0.0157079	184	184
AK3	-0.146796	0.0467623	0.138356	184	184
AK5	-0.0246272	0.740015	0.8517	184	182
AK7	-0.128217	0.0828224	0.207494	184	184
AKAP10	0.0446989	0.546845	0.711661	184	184
AKAP11	-0.0375186	0.613111	0.762248	184	184
AKAP12	-0.260958	0.000346391	0.00418495	184	184
AKAP13	0.100282	0.175597	0.343518	184	184
AKAP14	-0.126845	0.0861954	0.213239	184	70
AKAP1	-0.120377	0.103595	0.242267	184	184
AKAP2	-0.311653	1.65931e-05	0.00048786	184	184
AKAP3	-0.102042	0.168102	0.333653	184	184
AKAP4	0.0344749	0.642224	0.783286	184	65
AKAP5	-0.312395	1.58017e-05	0.000471475	184	184
AKAP6	-0.0428525	0.563545	0.724776	184	184
AKAP7	-0.168379	0.0223258	0.0822165	184	184
AKAP8L	0.122833	0.096688	0.231078	184	184
AKAP8	0.185942	0.0115	0.0506805	184	184
AKAP9	-0.0342335	0.644557	0.78514	184	184
AKD1	-0.194073	0.00829691	0.0401296	184	184
AKIRIN1	0.00557096	0.940172	0.967863	184	184
AKIRIN2	0.127717	0.0840406	0.209529	184	184
AKNAD1	0.11156	0.131639	0.284555	184	161
AKNA	-0.338917	2.5263e-06	0.000127047	184	184
AKR1A1	-0.0912227	0.21812	0.397605	184	184
AKR1B10	0.225039	0.00213154	0.014906	184	183
AKR1B15	0.271108	0.000197356	0.002811	184	154
AKR1B1	0.0268494	0.717512	0.836738	184	184
AKR1C1	0.186988	0.0110348	0.0492187	184	184
AKR1C2	0.219274	0.00278445	0.0179682	184	183
AKR1C3	0.113473	0.125105	0.27514	184	184
AKR1C4	-0.151958	0.0394764	0.122637	184	138
AKR1CL1	0.0272528	0.713452	0.833658	184	104
AKR1D1	-0.101961	0.168439	0.333992	184	96
AKR1E2	-0.0553036	0.455889	0.634351	184	182
AKR7A2	-0.0568119	0.443676	0.624083	184	184
AKR7A3	0.0169209	0.819663	0.899963	184	184
AKR7L	-0.0567356	0.444289	0.624553	184	184
AKT1S1	0.0804693	0.27754	0.464209	184	184
AKT1	0.0295247	0.69074	0.818952	184	184
AKT2	0.0299729	0.686292	0.81539	184	184
AKT3	-0.220072	0.00268441	0.0175078	184	184
AKTIP	0.0541721	0.465173	0.642212	184	184
ALAD	-0.23098	0.00160728	0.0122245	184	184
ALAS1	0.0983668	0.184032	0.355203	184	184
ALAS2	-0.014954	0.840327	0.912208	184	139
ALB	-0.132189	0.0736577	0.191544	184	132
ALCAM	-0.0739915	0.318183	0.505897	184	184
ALDH16A1	0.00749721	0.919546	0.958079	184	184
ALDH18A1	-0.177812	0.0157438	0.0638392	184	184
ALDH1A1	-0.159964	0.0300784	0.101675	184	184
ALDH1A2	-0.0276769	0.709193	0.830975	184	181
ALDH1A3	0.148376	0.0444207	0.133399	184	184
ALDH1B1	-0.416209	4.20144e-09	1.51359e-06	184	184
ALDH1L1	0.0181853	0.806443	0.891866	184	178
ALDH1L2	0.00496124	0.94671	0.971405	184	184
ALDH2	-0.231244	0.00158697	0.0120975	184	184
ALDH3A1	0.132899	0.0721092	0.188567	184	184
ALDH3A2	0.0993056	0.17986	0.349545	184	184
ALDH3B1	-0.175142	0.0174086	0.0686604	184	184
ALDH3B2	0.242196	0.000925086	0.00817877	184	183
ALDH4A1	0.176468	0.0165637	0.0661496	184	184
ALDH5A1	-0.23351	0.00142212	0.0111186	184	184
ALDH6A1	-0.163398	0.0266745	0.0934465	184	184
ALDH7A1	0.104973	0.156149	0.318918	184	184
ALDH8A1	-0.129841	0.0789694	0.200881	184	184
ALDH9A1	-0.0595984	0.421607	0.604956	184	184
ALDOA	0.41902	3.22297e-09	1.4111e-06	184	184
ALDOB	-0.104645	0.157456	0.320578	184	176
ALDOC	0.126943	0.0859494	0.212761	184	184
ALG10B	0.000441317	0.995256	0.997684	184	184
ALG10	0.138234	0.0613017	0.167503	184	184
ALG11	-0.105714	0.153233	0.315039	184	184
ALG12	-0.0372117	0.616021	0.764098	184	184
ALG13	-0.0380583	0.60801	0.758789	184	184
ALG14	-0.093231	0.208112	0.385236	184	184
ALG1L2	0.0317381	0.668876	0.802667	184	95
ALG1L	0.193115	0.008628	0.0412971	184	181
ALG1	0.0051327	0.944871	0.970507	184	184
ALG2	-0.0721731	0.330254	0.517652	184	184
ALG3	0.103437	0.162332	0.326349	184	184
ALG5	-0.0815624	0.271044	0.457801	184	184
ALG6	-0.11465	0.121212	0.269152	184	184
ALG8	-0.186838	0.0111002	0.0494049	184	184
ALG9	-0.0777693	0.294033	0.48192	184	184
ALKBH1	-0.0575503	0.437765	0.619316	184	184
ALKBH2	-0.0789706	0.286616	0.474822	184	184
ALKBH3	0.0303795	0.682266	0.812778	184	184
ALKBH4	-0.118201	0.110033	0.251704	184	184
ALKBH5	0.0320522	0.665796	0.800402	184	184
ALKBH6	0.0917736	0.215342	0.394199	184	184
ALKBH7	-0.159047	0.0310471	0.103989	184	184
ALKBH8	-0.15681	0.0335243	0.109429	184	184
ALK	-0.0189222	0.798765	0.887957	184	160
ALLC	-0.147051	0.0463769	0.137499	184	79
ALMS1P	-0.122561	0.0974331	0.232395	184	158
ALMS1	-0.0172168	0.816565	0.898128	184	184
ALOX12B	0.26046	0.000355886	0.00427403	184	179
ALOX12P2	0.179541	0.0147416	0.0608613	184	181
ALOX12	0.264686	0.000282456	0.0036027	184	184
ALOX15B	0.223337	0.00230803	0.0156933	184	184
ALOX15	-0.0233301	0.753254	0.860252	184	177
ALOX5AP	-0.164272	0.025863	0.0914032	184	184
ALOX5	-0.162601	0.0274333	0.0954738	184	184
ALOXE3	0.373152	1.81983e-07	1.94954e-05	184	183
ALPI	-0.0692802	0.350056	0.537561	184	99
ALPK1	-0.0439356	0.553719	0.717672	184	184
ALPK2	-0.0273247	0.712729	0.833205	184	184
ALPK3	-0.221079	0.0025627	0.0169413	184	184
ALPL	-0.187778	0.0106942	0.0481406	184	184
ALPPL2	-0.0503695	0.497125	0.670011	184	130
ALPP	-0.0596561	0.421157	0.604615	184	137
ALS2CL	0.308275	2.06906e-05	0.000568498	184	184
ALS2CR11	-0.0214103	0.772982	0.872409	184	176
ALS2CR12	-0.0809344	0.274763	0.461529	184	174
ALS2CR4	0.00664058	0.928713	0.962451	184	184
ALS2CR8	-0.12156	0.100221	0.237075	184	184
ALS2	-0.0890015	0.229583	0.410914	184	184
ALX1	0.0681973	0.357656	0.545367	184	115
ALX3	-0.0528782	0.475916	0.651417	184	184
ALX4	-0.0911604	0.218436	0.397947	184	132
AMAC1L2	-0.13871	0.0604066	0.165866	184	169
AMAC1L3	0.015002	0.839822	0.911954	184	158
AMAC1	0.046547	0.530377	0.698213	184	69
AMACR	2.80617e-05	0.999698	0.999698	184	184
AMBN	-0.072425	0.328564	0.515928	184	40
AMBP	-0.163896	0.026209	0.092249	184	154
AMBRA1	-0.194108	0.00828516	0.0401017	184	184
AMD1	0.0962087	0.193889	0.367176	184	184
AMDHD1	-0.159738	0.0303143	0.102267	184	183
AMDHD2	-0.0671699	0.364962	0.552864	184	184
AMELX	-0.05713	0.441123	0.622014	184	48
AMELY	-0.0311067	0.675086	0.807713	184	24
AMFR	0.0554013	0.455092	0.633593	184	184
AMHR2	-0.104281	0.158912	0.322414	184	98
AMH	-0.194524	0.00814517	0.039605	184	183
AMICA1	-0.208859	0.00443772	0.0253908	184	184
AMIGO1	-0.255642	0.000461009	0.00508194	184	184
AMIGO2	-0.00431213	0.953674	0.974572	184	184
AMIGO3	-0.0565617	0.445689	0.625743	184	184
AMMECR1L	0.183425	0.012691	0.0543937	184	184
AMMECR1	0.365416	3.38837e-07	2.91631e-05	184	184
AMN1	-0.0146082	0.843972	0.914587	184	184
AMN	0.0448097	0.54585	0.710715	184	184
AMOTL1	0.0705921	0.340985	0.528536	184	184
AMOTL2	-0.0671051	0.365426	0.553284	184	184
AMOT	-0.242747	0.000899712	0.00802845	184	184
AMPD1	-0.169159	0.0217038	0.0805741	184	126
AMPD2	-0.15799	0.0321977	0.106546	184	184
AMPD3	0.321479	8.5977e-06	0.000304855	184	184
AMPH	-0.156514	0.0338638	0.110252	184	184
AMTN	0.0917378	0.215521	0.394421	184	137
AMT	-0.245161	0.000795969	0.00739428	184	184
AMY1A	-0.0114806	0.877078	0.933437	184	98
AMY2A	-0.0835189	0.259677	0.444265	184	67
AMY2B	-0.284716	8.96073e-05	0.0015999	184	184
AMZ1	-0.00619074	0.93353	0.965011	184	184
AMZ2P1	-0.265456	0.000270702	0.00349259	184	184
AMZ2	0.120614	0.102911	0.241146	184	184
ANAPC10	0.0727994	0.326064	0.513362	184	184
ANAPC11	-0.0487275	0.511272	0.681967	184	184
ANAPC13	-0.0201578	0.785931	0.881241	184	184
ANAPC16	-0.218912	0.00283094	0.0181924	184	184
ANAPC1	-0.0409813	0.580715	0.737892	184	184
ANAPC2	-0.0996931	0.17816	0.347351	184	184
ANAPC4	-0.163668	0.0264209	0.0928004	184	184
ANAPC5	-0.0902559	0.223058	0.403376	184	184
ANAPC7	0.0607344	0.412796	0.597338	184	184
ANGEL1	-0.079778	0.281702	0.468612	184	184
ANGEL2	-0.191745	0.0091215	0.0429624	184	184
ANGPT1	-0.285601	8.50015e-05	0.00153536	184	184
ANGPT2	0.0448859	0.545167	0.710198	184	184
ANGPT4	-0.0361552	0.626081	0.771209	184	129
ANGPTL1	-0.298944	3.75427e-05	0.000861174	184	183
ANGPTL2	-0.114893	0.120421	0.267881	184	184
ANGPTL3	0.0489657	0.509207	0.680359	184	166
ANGPTL4	0.384056	7.36958e-08	1.07868e-05	184	184
ANGPTL5	-0.228893	0.00177627	0.0131619	184	118
ANGPTL6	-0.197077	0.00733117	0.0367288	184	181
ANGPTL7	-0.255958	0.00045331	0.00503012	184	175
ANG	-0.0745469	0.314554	0.502132	184	184
ANK1	-0.110837	0.134177	0.288186	184	184
ANK2	-0.305889	2.41431e-05	0.000630802	184	184
ANK3	0.0229454	0.757195	0.862649	184	184
ANKAR	-0.251644	0.000569309	0.00585355	184	184
ANKDD1A	-0.165511	0.024748	0.0884359	184	184
ANKFN1	0.0592642	0.424219	0.60719	184	118
ANKFY1	-0.0208729	0.77853	0.876179	184	184
ANKHD1-EIF4EBP3	0.0928566	0.209953	0.387575	184	184
ANKHD1	0.0897376	0.225738	0.406216	184	184
ANKH	-0.112629	0.127957	0.279446	184	184
ANKIB1	0.046399	0.531686	0.699149	184	184
ANKK1	0.123672	0.0944123	0.227062	184	183
ANKLE1	-0.0167158	0.821813	0.900928	184	184
ANKLE2	-0.0225713	0.761034	0.865114	184	184
ANKMY1	-0.00776661	0.916665	0.95668	184	184
ANKMY2	-0.036659	0.621275	0.767778	184	184
ANKRA2	0.0333592	0.653037	0.791203	184	184
ANKRD10	-0.165117	0.0250977	0.0893527	184	184
ANKRD11	0.00649506	0.930271	0.963323	184	184
ANKRD12	0.0395854	0.593679	0.747527	184	184
ANKRD13A	-0.0937148	0.205752	0.382168	184	184
ANKRD13B	-0.00691557	0.925769	0.96128	184	184
ANKRD13C	-0.0610488	0.410376	0.595174	184	184
ANKRD13D	0.0689049	0.352678	0.540389	184	184
ANKRD16	-0.0784408	0.289871	0.477938	184	184
ANKRD17	0.0861502	0.244912	0.428356	184	184
ANKRD19	0.109465	0.139089	0.294949	184	184
ANKRD1	-0.177895	0.0156944	0.0637397	184	148
ANKRD20A3	-0.0964226	0.192895	0.365948	184	180
ANKRD20A4	-0.203184	0.00567034	0.0304616	184	146
ANKRD20B	-0.0958559	0.195536	0.36922	184	177
ANKRD22	0.207014	0.0048092	0.0269873	184	184
ANKRD23	-0.0749653	0.311838	0.499318	184	184
ANKRD24	-0.140073	0.0579008	0.160867	184	184
ANKRD26P1	-0.0816939	0.27027	0.456721	184	106
ANKRD26	-0.101532	0.170246	0.336483	184	184
ANKRD27	0.0618384	0.404338	0.589329	184	184
ANKRD28	-0.0867274	0.241753	0.425037	184	184
ANKRD29	0.109322	0.139611	0.295601	184	184
ANKRD2	0.146352	0.0474381	0.139658	184	145
ANKRD30A	0.0397195	0.592428	0.746652	184	45
ANKRD30B	0.139454	0.0590264	0.163126	184	67
ANKRD31	0.225933	0.00204381	0.0144836	184	160
ANKRD32	0.132514	0.0729442	0.19015	184	184
ANKRD33	-0.0348041	0.639048	0.781067	184	114
ANKRD34A	-0.0257627	0.728488	0.843931	184	184
ANKRD34B	-0.0281	0.704952	0.828677	184	132
ANKRD34C	-0.061851	0.404242	0.589275	184	88
ANKRD35	0.175447	0.0172111	0.0681273	184	184
ANKRD36BP1	0.131492	0.0752025	0.194222	184	184
ANKRD36B	-4.63542e-05	0.999502	0.999601	184	184
ANKRD36	-0.0796167	0.282679	0.469776	184	184
ANKRD37	0.309409	1.92189e-05	0.000539092	184	184
ANKRD39	0.0360368	0.627213	0.771895	184	184
ANKRD40	-0.131196	0.0758678	0.195244	184	184
ANKRD42	-0.127195	0.085325	0.211762	184	184
ANKRD43	-0.203991	0.00547821	0.0297388	184	183
ANKRD44	-0.218803	0.00284498	0.0182594	184	184
ANKRD45	-0.00313997	0.966258	0.981215	184	176
ANKRD46	0.100925	0.172832	0.339792	184	184
ANKRD49	-0.151969	0.0394617	0.12261	184	184
ANKRD50	0.210178	0.00418833	0.0242394	184	184
ANKRD52	-0.0658289	0.374635	0.561988	184	184
ANKRD53	-0.251404	0.000576531	0.00590307	184	184
ANKRD54	0.158606	0.0315232	0.10512	184	184
ANKRD55	-0.278218	0.000131306	0.00211391	184	159
ANKRD56	0.0892831	0.228107	0.409271	184	184
ANKRD57	0.346475	1.45101e-06	8.25519e-05	184	184
ANKRD58	-0.233441	0.00142694	0.011139	184	184
ANKRD5	0.109582	0.138665	0.294471	184	184
ANKRD6	-0.100728	0.173675	0.340952	184	184
ANKRD7	-0.0319115	0.667175	0.801305	184	92
ANKRD9	0.217872	0.00296839	0.0188651	184	184
ANKS1A	-0.0389305	0.599806	0.752185	184	184
ANKS1B	-0.269541	0.000215567	0.00298797	184	182
ANKS3	-0.0954584	0.197404	0.371424	184	184
ANKS4B	-0.115729	0.117727	0.263622	184	161
ANKS6	-0.0465196	0.530619	0.698213	184	184
ANKZF1	0.101937	0.16854	0.334161	184	184
ANLN	0.143801	0.0514812	0.147865	184	184
ANO10	0.12858	0.0819488	0.206048	184	184
ANO1	0.101716	0.169473	0.335401	184	184
ANO2	-0.133128	0.0716154	0.187698	184	183
ANO3	-0.089394	0.227527	0.408413	184	173
ANO4	0.0244373	0.741949	0.852805	184	162
ANO5	-0.255266	0.000470328	0.00513966	184	182
ANO6	-0.0482629	0.515312	0.685631	184	184
ANO7	0.0461927	0.533514	0.700409	184	184
ANO8	0.170197	0.0208983	0.0784515	184	184
ANO9	-0.030694	0.679157	0.810541	184	184
ANP32A	-0.197311	0.00726022	0.0365158	184	184
ANP32B	-0.0523565	0.480286	0.655483	184	184
ANP32C	-0.000795139	0.991453	0.995854	184	149
ANP32D	0.0500598	0.499777	0.672065	184	61
ANP32E	-0.0709738	0.338374	0.525919	184	184
ANPEP	-0.119026	0.107558	0.248051	184	184
ANTXR1	-0.0753297	0.309485	0.496576	184	184
ANTXR2	-0.145071	0.0494339	0.143544	184	184
ANTXRL	-0.025726	0.728859	0.844175	184	30
ANUBL1	-0.189912	0.00982067	0.0453227	184	184
ANXA10	-0.0265222	0.720811	0.838365	184	174
ANXA11	-0.00558207	0.940053	0.967863	184	184
ANXA13	-0.0714944	0.334834	0.522021	184	177
ANXA1	0.394677	2.95814e-08	5.78416e-06	184	184
ANXA2P1	0.263931	0.000294436	0.00372484	184	184
ANXA2P2	0.304789	2.59109e-05	0.000667321	184	184
ANXA2P3	0.0735693	0.32096	0.508754	184	176
ANXA2	0.314131	1.40886e-05	0.000435192	184	184
ANXA3	-0.0152184	0.837542	0.910559	184	184
ANXA4	0.0128289	0.862776	0.925094	184	184
ANXA5	-0.0334345	0.652304	0.790689	184	184
ANXA6	-0.416694	4.01408e-09	1.51359e-06	184	184
ANXA7	0.0361969	0.625683	0.770888	184	184
ANXA8L1	0.158229	0.0319343	0.105957	184	108
ANXA8L2	0.203821	0.00551827	0.0298598	184	184
ANXA8	0.221607	0.00250105	0.0166516	184	183
ANXA9	-0.086238	0.244429	0.428015	184	184
AOAH	-0.15097	0.0407922	0.125554	184	183
AOC2	0.135558	0.0665429	0.178007	184	184
AOC3	-0.34944	1.16275e-06	6.99037e-05	184	184
AOX1	-0.295861	4.55093e-05	0.000986474	184	183
AOX2P	-0.00316991	0.965936	0.981036	184	9
AP1AR	0.131204	0.0758491	0.19522	184	184
AP1B1	0.145555	0.0486712	0.142294	184	184
AP1G1	0.196097	0.0076347	0.0378184	184	184
AP1G2	0.04155	0.575471	0.733776	184	184
AP1M1	0.0372899	0.615279	0.763836	184	184
AP1M2	0.174616	0.0177538	0.0696457	184	184
AP1S1	-0.00781872	0.916108	0.956327	184	184
AP1S2	-0.244059	0.000841865	0.00768245	184	184
AP1S3	0.107024	0.148175	0.308322	184	184
AP2A1	0.134375	0.0689737	0.182756	184	184
AP2A2	-0.225303	0.00210523	0.0147836	184	184
AP2B1	-0.164996	0.0252064	0.0896527	184	184
AP2M1	0.170198	0.020898	0.0784515	184	184
AP2S1	0.162665	0.0273715	0.095308	184	184
AP3B1	0.216383	0.00317573	0.019771	184	184
AP3B2	-0.0271582	0.714403	0.834474	184	170
AP3D1	0.0799255	0.28081	0.467398	184	184
AP3M1	-0.186317	0.011331	0.0502732	184	184
AP3M2	-0.0781906	0.291417	0.479544	184	184
AP3S1	0.32451	6.98674e-06	0.000263549	184	184
AP3S2	-0.0679322	0.359532	0.547232	184	184
AP4B1	-0.134823	0.0680446	0.181009	184	184
AP4E1	0.301347	3.22653e-05	0.0007801	184	184
AP4M1	-0.128817	0.0813835	0.205088	184	184
AP4S1	-0.010731	0.885047	0.939089	184	184
APAF1	-0.0569084	0.4429	0.623472	184	184
APBA1	-0.0911117	0.218683	0.398253	184	184
APBA2	-0.0160324	0.828983	0.905555	184	184
APBA3	-0.0133508	0.857253	0.921872	184	184
APBB1IP	-0.303951	2.73386e-05	0.000689973	184	184
APBB1	-0.380102	1.02677e-07	1.29989e-05	184	184
APBB2	-0.104798	0.156845	0.319715	184	184
APBB3	0.0803519	0.278244	0.465125	184	184
APC2	0.201624	0.00605913	0.0319452	184	184
APCDD1L	0.015695	0.832529	0.907362	184	184
APCDD1	0.0251638	0.73456	0.848185	184	184
APCS	-0.0793664	0.2842	0.471746	184	15
APC	0.294788	4.86354e-05	0.00103543	184	184
APEH	-0.0187142	0.80093	0.889449	184	184
APEX1	-0.122695	0.0970656	0.23166	184	184
APEX2	0.0417241	0.57387	0.732662	184	184
APH1A	-0.0996959	0.178147	0.347351	184	184
APH1B	-0.272739	0.000179919	0.0026488	184	184
API5	-0.122558	0.0974411	0.232395	184	184
APIP	-0.231865	0.00154014	0.0118428	184	184
APITD1	-0.174562	0.0177896	0.0697728	184	184
APLF	0.104091	0.159675	0.323193	184	184
APLNR	-0.302506	2.99777e-05	0.000736282	184	184
APLN	0.122199	0.0984349	0.233962	184	184
APLP1	-0.145588	0.0486189	0.142199	184	184
APLP2	-0.0758747	0.305988	0.493481	184	184
APOA1BP	-0.0933926	0.207322	0.384127	184	184
APOA1	-0.189318	0.0100574	0.0460461	184	180
APOA2	-0.149854	0.0423218	0.129146	184	84
APOA4	-0.102773	0.165057	0.329676	184	73
APOA5	-0.0581702	0.432837	0.615283	184	104
APOB48R	-0.13456	0.0685897	0.182094	184	184
APOBEC1	0.00478663	0.948583	0.972424	184	117
APOBEC2	-0.135692	0.0662717	0.177488	184	183
APOBEC3A	0.385458	6.54464e-08	9.91046e-06	184	182
APOBEC3B	0.0790133	0.286355	0.474509	184	184
APOBEC3C	0.0151023	0.838766	0.911298	184	184
APOBEC3D	-0.226755	0.00196606	0.0141719	184	184
APOBEC3F	-0.226522	0.00198778	0.014247	184	184
APOBEC3G	-0.245782	0.000771083	0.00723649	184	184
APOBEC3H	-0.119193	0.107062	0.247347	184	177
APOBEC4	-0.0283168	0.702783	0.82739	184	123
APOB	-0.133209	0.0714412	0.187445	184	177
APOC1P1	-0.22395	0.00224302	0.0154074	184	60
APOC1	-0.179387	0.0148288	0.0611364	184	184
APOC2	-0.259248	0.000380007	0.00445739	184	184
APOC3	-0.154684	0.0360309	0.114931	184	56
APOC4	-0.00263234	0.97171	0.984221	184	76
APOD	-0.304199	2.69081e-05	0.000682531	184	184
APOE	-0.183908	0.0124543	0.0537074	184	184
APOF	-0.0330832	0.655723	0.792947	184	94
APOH	-0.17839	0.0154027	0.0628338	184	84
APOL1	0.0153379	0.836285	0.909908	184	184
APOL2	-0.0358614	0.628891	0.773299	184	184
APOL3	-0.169757	0.0212367	0.0794108	184	184
APOL4	-0.159597	0.0304635	0.102632	184	184
APOL5	-0.000387018	0.99584	0.998005	184	54
APOL6	-0.129978	0.0786518	0.20031	184	184
APOLD1	-0.205406	0.00515527	0.0284692	184	184
APOM	-0.162099	0.0279208	0.0967522	184	184
APOOL	-0.120461	0.103352	0.241926	184	184
APOO	-0.151128	0.0405796	0.125137	184	184
APPBP2	-0.0317138	0.669115	0.802859	184	184
APPL1	-0.0896674	0.226103	0.406727	184	184
APPL2	-0.0108379	0.88391	0.938327	184	184
APP	-0.0163746	0.825391	0.903199	184	184
APRT	0.108672	0.141992	0.299102	184	184
APTX	0.00654672	0.929718	0.963036	184	184
AQP10	0.0247206	0.739065	0.851044	184	138
AQP11	-0.242851	0.00089502	0.00799721	184	184
AQP12A	-0.0564178	0.446849	0.626714	184	53
AQP12B	-0.0329837	0.656692	0.793722	184	112
AQP1	-0.337694	2.75975e-06	0.000136079	184	184
AQP2	0.044387	0.549649	0.713959	184	109
AQP3	0.272158	0.000185957	0.00270997	184	184
AQP4	-0.130173	0.0782014	0.199479	184	125
AQP5	-0.129746	0.0791922	0.201202	184	170
AQP6	-0.0437511	0.555387	0.718524	184	173
AQP7P1	-0.0284137	0.701814	0.826484	184	172
AQP7P3	-0.110375	0.135816	0.290498	184	79
AQP7	-0.0710944	0.337552	0.525047	184	160
AQP8	0.0483328	0.514704	0.685138	184	101
AQP9	0.146567	0.0471093	0.138969	184	184
AQPEP	-0.0478154	0.51922	0.688873	184	177
AQR	0.186299	0.0113392	0.0502826	184	184
ARAF	-0.139762	0.058464	0.161943	184	184
ARAP1	-0.0439811	0.553309	0.717371	184	184
ARAP2	0.232575	0.00148815	0.0115142	184	184
ARAP3	-0.0873481	0.238387	0.421446	184	184
ARCN1	-0.00163222	0.982456	0.990558	184	184
ARC	0.193734	0.00841283	0.0405539	184	184
AREG	0.243539	0.000864383	0.00782117	184	184
ARF1	-0.0331505	0.655068	0.792424	184	184
ARF3	0.0618096	0.404558	0.589437	184	184
ARF4	-0.114597	0.121386	0.26939	184	184
ARF5	-0.0739756	0.318287	0.505984	184	184
ARF6	0.332371	4.03624e-06	0.000177102	184	184
ARFGAP1	-0.127899	0.0835957	0.20886	184	184
ARFGAP2	-0.176505	0.0165403	0.0660907	184	184
ARFGAP3	0.0824272	0.265979	0.452128	184	184
ARFGEF1	0.135061	0.0675555	0.179969	184	184
ARFGEF2	-0.0321341	0.664994	0.799915	184	184
ARFIP1	0.0860734	0.245334	0.428663	184	184
ARFIP2	-0.102251	0.167227	0.332669	184	184
ARFRP1	-0.0911838	0.218318	0.397803	184	184
ARG1	0.168006	0.0226287	0.0830435	184	164
ARG2	0.269767	0.00021285	0.0029605	184	184
ARGFXP2	-0.130006	0.0785869	0.20017	184	183
ARGFX	0.0941079	0.203848	0.379506	184	75
ARGLU1	-0.0518686	0.484392	0.658954	184	184
ARHGAP10	-0.095259	0.198346	0.372501	184	184
ARHGAP11A	0.121432	0.100582	0.237566	184	184
ARHGAP11B	0.125	0.0909013	0.221399	184	184
ARHGAP12	-0.0890954	0.22909	0.410446	184	184
ARHGAP15	-0.299935	3.52744e-05	0.000826288	184	184
ARHGAP17	0.0139954	0.850439	0.917778	184	184
ARHGAP18	-0.123309	0.095393	0.228771	184	184
ARHGAP19	-0.0278648	0.707308	0.830181	184	184
ARHGAP1	0.0245702	0.740596	0.851979	184	184
ARHGAP20	-0.16013	0.0299054	0.101311	184	183
ARHGAP21	0.181983	0.0134211	0.0568529	184	184
ARHGAP22	-0.0540622	0.466081	0.642936	184	184
ARHGAP23	0.200682	0.00630505	0.0328973	184	184
ARHGAP24	-0.230003	0.00168451	0.0126307	184	184
ARHGAP25	-0.0898028	0.2254	0.405861	184	184
ARHGAP26	-0.0904362	0.222132	0.402284	184	184
ARHGAP27	0.203546	0.00558356	0.0301079	184	184
ARHGAP28	0.00636992	0.931611	0.964165	184	184
ARHGAP29	-0.253554	0.000514927	0.00546098	184	184
ARHGAP30	-0.0260612	0.725467	0.841691	184	184
ARHGAP31	-0.269949	0.000210677	0.0029445	184	184
ARHGAP32	0.364719	3.58048e-07	2.97979e-05	184	184
ARHGAP33	-0.069213	0.350524	0.538076	184	184
ARHGAP36	-0.0600351	0.418207	0.602168	184	67
ARHGAP39	0.0565655	0.445658	0.625743	184	184
ARHGAP42	-0.19232	0.00891128	0.042228	184	184
ARHGAP4	-0.207415	0.00472612	0.02661	184	184
ARHGAP5	0.220249	0.00266263	0.0174052	184	184
ARHGAP6	-0.306135	2.37636e-05	0.000627258	184	184
ARHGAP8	0.0378611	0.609872	0.760002	184	184
ARHGAP9	-0.236733	0.00121456	0.00992978	184	184
ARHGDIA	0.103698	0.161267	0.325051	184	184
ARHGDIB	-0.283218	9.7937e-05	0.00170186	184	184
ARHGDIG	-0.131621	0.0749156	0.193822	184	134
ARHGEF10L	-0.0868453	0.241111	0.424459	184	184
ARHGEF10	-0.149432	0.0429127	0.130435	184	184
ARHGEF11	-0.102638	0.165616	0.330221	184	184
ARHGEF12	0.0309534	0.676597	0.808752	184	184
ARHGEF15	-0.21316	0.00367007	0.021979	184	184
ARHGEF16	0.158474	0.0316663	0.105362	184	184
ARHGEF17	-0.181573	0.0136354	0.0574152	184	184
ARHGEF18	0.0726346	0.327163	0.51457	184	184
ARHGEF19	0.124115	0.0932285	0.225081	184	184
ARHGEF1	0.0390169	0.598996	0.751571	184	184
ARHGEF2	-0.119394	0.106466	0.246633	184	184
ARHGEF33	-0.137046	0.0635856	0.17245	184	182
ARHGEF35	0.185425	0.0117361	0.0514286	184	184
ARHGEF37	0.267506	0.000241569	0.00322906	184	184
ARHGEF38	-0.115274	0.119188	0.265977	184	138
ARHGEF3	0.129609	0.0795113	0.201708	184	184
ARHGEF4	0.314814	1.34638e-05	0.00042237	184	184
ARHGEF5	0.201674	0.00604624	0.0319275	184	184
ARHGEF6	-0.327642	5.62502e-06	0.000223597	184	184
ARHGEF7	-0.00452954	0.951341	0.973528	184	184
ARHGEF9	-0.205358	0.00516608	0.0284805	184	184
ARID1A	0.0465637	0.530229	0.698099	184	184
ARID1B	-0.0651219	0.379798	0.56677	184	184
ARID2	0.0805699	0.276938	0.463735	184	184
ARID3A	0.146207	0.0476607	0.140089	184	184
ARID3B	0.0898767	0.225017	0.405428	184	184
ARID3C	0.132988	0.0719175	0.188302	184	110
ARID4A	-0.0952185	0.198538	0.372721	184	184
ARID4B	-0.0865237	0.242864	0.426182	184	184
ARID5A	-0.294164	5.05471e-05	0.00107185	184	184
ARID5B	-0.0878611	0.235631	0.418299	184	184
ARIH1	0.152767	0.0384265	0.120472	184	184
ARIH2	-0.208756	0.00445774	0.0254646	184	184
ARL10	0.161602	0.0284112	0.0978304	184	184
ARL11	0.0417851	0.57331	0.732308	184	184
ARL13A	-0.0485333	0.512959	0.683579	184	170
ARL13B	-0.0105714	0.886745	0.940049	184	184
ARL14	-0.0640212	0.387921	0.574281	184	180
ARL15	0.11994	0.104864	0.243959	184	184
ARL16	-0.158061	0.0321192	0.10636	184	184
ARL17A	-0.146681	0.0469361	0.138626	184	184
ARL17B	-0.190912	0.00943356	0.0439186	184	174
ARL1	-0.159085	0.0310069	0.103907	184	184
ARL2BP	0.0808457	0.275292	0.462128	184	184
ARL2	-0.149631	0.042633	0.12982	184	184
ARL3	-0.38522	6.67831e-08	9.96305e-06	184	184
ARL4A	0.0462765	0.532771	0.699842	184	184
ARL4C	0.0393283	0.596081	0.749245	184	184
ARL4D	0.235864	0.00126759	0.0102117	184	184
ARL5A	0.0705592	0.341211	0.528614	184	184
ARL5B	0.172354	0.0193086	0.0740149	184	184
ARL5C	-0.0297451	0.688552	0.817125	184	72
ARL6IP1	0.00919968	0.901361	0.948107	184	184
ARL6IP4	-0.138162	0.0614382	0.167778	184	184
ARL6IP5	-0.318823	1.02934e-05	0.000347251	184	184
ARL6IP6	0.0582643	0.432091	0.614571	184	184
ARL6	-0.037484	0.613439	0.762571	184	184
ARL8A	0.0650418	0.380385	0.567268	184	184
ARL8B	0.350929	1.03942e-06	6.3436e-05	184	184
ARL9	-0.0700744	0.344546	0.531818	184	180
ARMC10	0.033572	0.650968	0.789837	184	184
ARMC1	0.0359919	0.627642	0.772141	184	184
ARMC2	-0.342921	1.88665e-06	9.98037e-05	184	184
ARMC3	-0.0524653	0.479373	0.65468	184	131
ARMC4	-0.225631	0.0020731	0.0146429	184	144
ARMC5	0.113464	0.125137	0.275167	184	184
ARMC6	0.0397566	0.592082	0.746403	184	184
ARMC7	0.0336832	0.649889	0.789289	184	184
ARMC8	0.104477	0.158126	0.321358	184	184
ARMC9	-0.293681	5.2072e-05	0.00109138	184	184
ARMCX1	-0.18206	0.0133812	0.0567363	184	184
ARMCX2	-0.193951	0.00833832	0.0402668	184	184
ARMCX3	-0.188329	0.0104623	0.0474122	184	184
ARMCX5	-0.00773807	0.916971	0.95678	184	184
ARMCX6	-0.104274	0.15894	0.322414	184	183
ARMS2	0.0461718	0.5337	0.70057	184	117
ARNT2	-0.256475	0.000441	0.00492882	184	184
ARNTL2	0.28582	8.38963e-05	0.00152497	184	184
ARNTL	0.12118	0.101295	0.238606	184	184
ARNT	-0.107094	0.147908	0.307893	184	184
ARPC1A	0.0712701	0.336356	0.523647	184	184
ARPC1B	-0.099134	0.180618	0.350684	184	184
ARPC2	0.255657	0.000460637	0.00508063	184	184
ARPC3	0.0873639	0.238302	0.42137	184	184
ARPC4	0.0420298	0.571064	0.730557	184	184
ARPC5L	0.191625	0.00916572	0.04309	184	184
ARPC5	0.0745857	0.314301	0.501905	184	184
ARPM1	0.00680639	0.926938	0.961849	184	184
ARPP19	0.215231	0.00334513	0.0205964	184	184
ARPP21	-0.0543489	0.463716	0.641004	184	48
ARR3	0.0816913	0.270285	0.456721	184	100
ARRB1	-0.320888	8.95069e-06	0.000314602	184	184
ARRB2	-0.310888	1.74479e-05	0.000505612	184	184
ARRDC1	0.116083	0.1166	0.262002	184	184
ARRDC2	-0.206203	0.00498102	0.0276815	184	184
ARRDC3	0.0622009	0.401583	0.587569	184	184
ARRDC4	0.204219	0.00542508	0.0295221	184	184
ARRDC5	-0.163815	0.0262841	0.092465	184	181
ARSA	0.0860616	0.245399	0.428688	184	184
ARSB	-0.226234	0.00201497	0.0143499	184	184
ARSD	-0.243143	0.000881887	0.00792557	184	184
ARSE	-0.238724	0.0011006	0.00925632	184	181
ARSF	-0.0143619	0.84657	0.915875	184	96
ARSG	0.0256966	0.729157	0.844317	184	184
ARSH	-0.191683	0.00914428	0.0430388	184	115
ARSI	0.155484	0.0350698	0.112794	184	184
ARSJ	0.185885	0.0115257	0.0507527	184	184
ARSK	0.000265582	0.997145	0.998384	184	184
ART1	-0.0594771	0.422553	0.605796	184	77
ART3	-0.199769	0.00655207	0.0337491	184	157
ART4	-0.260154	0.000361835	0.00431971	184	122
ART5	-0.125193	0.0903992	0.22063	184	167
ARTN	0.268541	0.000228001	0.00310677	184	184
ARV1	-0.0522394	0.48127	0.656423	184	184
ARVCF	-0.10281	0.164904	0.329448	184	184
ARX	-0.00804466	0.913693	0.955044	184	149
AR	-0.124535	0.0921188	0.223359	184	182
AS3MT	-0.202837	0.00575495	0.0307766	184	184
ASAH1	-0.140731	0.0567213	0.158618	184	184
ASAH2B	0.0298231	0.687778	0.816448	184	156
ASAH2	0.0677351	0.360931	0.548698	184	156
ASAM	-0.0888985	0.230125	0.411513	184	184
ASAP1IT1	-0.0674167	0.363198	0.551146	184	163
ASAP1	0.0566088	0.445309	0.625461	184	184
ASAP2	0.161153	0.0288601	0.0988171	184	184
ASAP3	-0.00198336	0.978683	0.98835	184	184
ASB10	0.082463	0.26577	0.45185	184	19
ASB11	-0.0426884	0.565041	0.725853	184	21
ASB12	-0.181593	0.0136249	0.0573849	184	149
ASB13	-0.143506	0.0519665	0.148792	184	184
ASB14	-0.0220754	0.76613	0.867651	184	184
ASB15	0.0961748	0.194047	0.367258	184	65
ASB16	-0.239503	0.00105878	0.00900168	184	184
ASB17	-0.00307688	0.966935	0.981507	184	25
ASB18	0.156928	0.0333901	0.109167	184	85
ASB1	0.000368158	0.996043	0.998005	184	184
ASB2	-0.0844335	0.254477	0.438836	184	184
ASB3	0.0223654	0.763148	0.866044	184	184
ASB4	-0.0314867	0.671347	0.804856	184	121
ASB5	-0.233521	0.00142139	0.0111186	184	126
ASB6	-0.06206	0.402653	0.588228	184	184
ASB7	0.0986012	0.182984	0.353845	184	184
ASB8	-0.0773244	0.296812	0.484542	184	184
ASB9	-0.161679	0.0283351	0.0977151	184	184
ASCC1	0.0739176	0.318668	0.506269	184	184
ASCC2	0.250427	0.000606684	0.00609407	184	184
ASCC3	0.105961	0.152267	0.313949	184	184
ASCL1	-0.159093	0.0309984	0.103897	184	152
ASCL2	-0.113657	0.124491	0.274256	184	184
ASCL3	-0.0427677	0.564318	0.725267	184	106
ASCL4	0.0616248	0.405966	0.590593	184	96
ASF1A	-0.108176	0.143832	0.301736	184	184
ASF1B	-0.0189275	0.798709	0.887957	184	184
ASFMR1	0.00729599	0.921699	0.959428	184	178
ASGR1	-0.260085	0.000363198	0.00433085	184	183
ASGR2	-0.178913	0.0150991	0.0619844	184	168
ASH1L	0.0269631	0.716367	0.835742	184	184
ASH2L	-0.0483026	0.514967	0.685397	184	184
ASIP	0.0152271	0.837451	0.910509	184	176
ASL	-0.00222078	0.976132	0.986788	184	184
ASMTL	-0.195023	0.00797998	0.0389995	184	184
ASMT	-0.101808	0.169085	0.334845	184	97
ASNA1	0.0619276	0.403659	0.58898	184	184
ASNSD1	-0.197155	0.00730757	0.0366288	184	184
ASNS	-0.0108277	0.884018	0.938341	184	184
ASPA	-0.305904	2.41191e-05	0.000630802	184	161
ASPDH	-0.0415455	0.575512	0.733782	184	116
ASPG	0.339038	2.50421e-06	0.000126721	184	170
ASPHD1	-0.0126943	0.864202	0.925947	184	184
ASPHD2	0.0525811	0.478402	0.653803	184	184
ASPH	-0.0205226	0.782153	0.87848	184	184
ASPM	0.0167156	0.821814	0.900928	184	184
ASPN	-0.220097	0.00268129	0.0174931	184	184
ASPRV1	0.287558	7.55887e-05	0.00141615	184	184
ASPSCR1	-0.190734	0.00950132	0.0441728	184	184
ASRGL1	-0.271733	0.000190495	0.00274651	184	184
ASS1	-0.0780361	0.292375	0.480649	184	184
ASTE1	-0.0226307	0.760424	0.864762	184	184
ASTL	0.0757161	0.307003	0.494169	184	153
ASTN1	-0.271627	0.000191644	0.00275546	184	144
ASTN2	-0.0353773	0.633533	0.776633	184	184
ASXL1	-0.317969	1.09031e-05	0.000362956	184	184
ASXL2	0.0976369	0.187323	0.359201	184	184
ASXL3	-0.210589	0.00411317	0.0238837	184	174
ASZ1	-0.0914472	0.216985	0.396235	184	18
ATAD1	-0.0618964	0.403897	0.589137	184	184
ATAD2B	0.228987	0.00176836	0.0131226	184	184
ATAD2	0.0972302	0.189176	0.361549	184	184
ATAD3A	0.0176371	0.812168	0.89515	184	184
ATAD3B	0.050674	0.494524	0.66772	184	184
ATAD3C	-0.00470152	0.949496	0.972659	184	184
ATAD5	-0.0383277	0.605471	0.75634	184	184
ATCAY	-0.122231	0.0983463	0.233821	184	128
ATE1	-0.0539021	0.467404	0.644056	184	184
ATF1	0.0942038	0.203386	0.379042	184	184
ATF2	-0.129832	0.0789917	0.200896	184	184
ATF3	0.0502624	0.498041	0.670365	184	184
ATF4	-0.0473704	0.52312	0.692065	184	184
ATF5	-0.119428	0.106366	0.246524	184	184
ATF6B	-0.104316	0.15877	0.322249	184	184
ATF6	-0.0287917	0.69804	0.824062	184	184
ATF7IP2	-0.0317081	0.669171	0.802878	184	184
ATF7IP	0.0969521	0.190451	0.362849	184	184
ATF7	-0.0662783	0.371376	0.559086	184	184
ATG10	0.0556584	0.453	0.632165	184	184
ATG12	0.125226	0.0903142	0.22053	184	184
ATG16L1	0.0780176	0.292489	0.480681	184	184
ATG16L2	0.0510825	0.491047	0.664451	184	184
ATG2A	-0.0291339	0.694628	0.821288	184	184
ATG2B	0.102671	0.165482	0.330177	184	184
ATG3	-0.0471215	0.525308	0.693979	184	184
ATG4A	0.108319	0.143302	0.301043	184	184
ATG4B	-0.0137307	0.853235	0.91943	184	184
ATG4C	-0.183477	0.0126652	0.054341	184	184
ATG4D	0.2137	0.00358272	0.0215713	184	184
ATG5	-0.048388	0.514223	0.684724	184	184
ATG7	-0.0360466	0.627119	0.771895	184	184
ATG9A	0.161743	0.0282712	0.0975805	184	184
ATG9B	0.240813	0.000991651	0.00863461	184	184
ATHL1	-0.0763744	0.302804	0.490231	184	184
ATIC	-0.0140802	0.849544	0.917416	184	184
ATL1	-0.0896541	0.226172	0.406779	184	184
ATL2	0.179539	0.0147428	0.0608613	184	184
ATL3	0.197292	0.00726603	0.0365206	184	184
ATMIN	0.21251	0.00377786	0.0224244	184	184
ATM	-0.19859	0.00688366	0.0350447	184	184
ATN1	-0.054236	0.464647	0.641793	184	184
ATOH1	-0.0144707	0.845422	0.915419	184	95
ATOH7	-0.0257321	0.728797	0.844175	184	168
ATOH8	-0.389163	4.77056e-08	8.14229e-06	184	184
ATOX1	-0.0919795	0.21431	0.392846	184	184
ATP10A	-0.17278	0.0190066	0.07322	184	184
ATP10B	0.161331	0.0286813	0.0984894	184	184
ATP10D	0.287561	7.55753e-05	0.00141615	184	184
ATP11A	-0.0877147	0.236415	0.419168	184	184
ATP11B	0.32778	5.57141e-06	0.000222195	184	184
ATP11C	-0.1418	0.054849	0.154736	184	184
ATP12A	0.244361	0.000829034	0.00760205	184	137
ATP13A1	0.051384	0.488489	0.662184	184	184
ATP13A2	0.0652712	0.378704	0.565892	184	184
ATP13A3	0.216707	0.0031295	0.0195436	184	184
ATP13A4	0.203743	0.00553671	0.0299274	184	180
ATP13A5	0.205779	0.00507317	0.0280928	184	121
ATP1A1	0.135311	0.0670452	0.179036	184	184
ATP1A2	-0.327219	5.79313e-06	0.000229221	184	180
ATP1A3	-0.223819	0.0022568	0.0154749	184	184
ATP1A4	-0.0912418	0.218024	0.397528	184	101
ATP1B1	0.0989243	0.181546	0.351943	184	184
ATP1B2	-0.277849	0.000134154	0.00214434	184	184
ATP1B3	0.324339	7.06943e-06	0.000264644	184	184
ATP1B4	-0.0310929	0.675223	0.807747	184	25
ATP2A1	-0.020344	0.784002	0.880047	184	184
ATP2A2	0.261622	0.000334095	0.0040879	184	184
ATP2A3	-0.172674	0.0190815	0.0733961	184	184
ATP2B1	0.0238697	0.747738	0.856429	184	184
ATP2B2	-0.137571	0.0625686	0.170288	184	167
ATP2B3	0.0158333	0.831075	0.906774	184	95
ATP2B4	0.060035	0.418207	0.602168	184	184
ATP2C1	0.130162	0.0782266	0.199479	184	184
ATP2C2	0.247965	0.000689316	0.00667693	184	184
ATP4A	-0.0823505	0.266425	0.452773	184	98
ATP4B	-0.135383	0.0668976	0.178737	184	108
ATP5A1	-0.0367656	0.62026	0.767091	184	184
ATP5B	0.0250196	0.736025	0.849438	184	184
ATP5C1	-0.00498223	0.946485	0.971405	184	184
ATP5D	-0.00535518	0.942485	0.969094	184	184
ATP5EP2	-0.0419522	0.571776	0.731147	184	184
ATP5E	-0.16343	0.0266443	0.0934057	184	184
ATP5F1	-0.0655481	0.37668	0.563914	184	184
ATP5G1	-0.121004	0.101795	0.239419	184	184
ATP5G2	-0.165226	0.0250008	0.089118	184	184
ATP5G3	0.0508424	0.493089	0.666498	184	184
ATP5H	0.136673	0.0643158	0.173635	184	184
ATP5I	-0.0346704	0.640337	0.781931	184	184
ATP5J2	-0.0554872	0.454393	0.633084	184	184
ATP5J	-0.126521	0.0870069	0.214603	184	184
ATP5L2	0.00579186	0.937804	0.967334	184	151
ATP5L	-0.179974	0.0144995	0.0600111	184	184
ATP5O	-0.0969129	0.190631	0.363056	184	184
ATP5SL	-0.0602857	0.416263	0.600238	184	184
ATP5S	-0.0538723	0.467651	0.644341	184	184
ATP6AP1L	-0.180866	0.0140119	0.0585356	184	184
ATP6AP1	-0.134144	0.0694569	0.183699	184	184
ATP6AP2	-0.0710383	0.337934	0.525519	184	184
ATP6V0A1	0.0252188	0.734001	0.847755	184	184
ATP6V0A2	-0.0907807	0.220368	0.400164	184	184
ATP6V0A4	0.123386	0.0951824	0.228402	184	158
ATP6V0B	-0.00698421	0.925034	0.960976	184	184
ATP6V0C	0.19362	0.008452	0.0406844	184	184
ATP6V0D1	0.0766512	0.30105	0.488688	184	184
ATP6V0D2	0.0372439	0.615715	0.764098	184	184
ATP6V0E1	0.030862	0.677499	0.809349	184	184
ATP6V0E2	-0.310537	1.78534e-05	0.000512205	184	184
ATP6V1A	0.16123	0.0287825	0.0986867	184	184
ATP6V1B1	0.0560273	0.450006	0.629558	184	183
ATP6V1B2	0.0280781	0.705172	0.828839	184	184
ATP6V1C1	-0.0102212	0.890473	0.942417	184	184
ATP6V1C2	0.0783486	0.290441	0.47868	184	184
ATP6V1D	0.275144	0.000156816	0.00239082	184	184
ATP6V1E1	0.0314815	0.671397	0.804856	184	184
ATP6V1E2	0.101339	0.171065	0.337406	184	184
ATP6V1F	-0.0537059	0.469029	0.645203	184	184
ATP6V1G1	0.0340004	0.646814	0.786949	184	184
ATP6V1G2	-0.358406	5.86886e-07	4.22139e-05	184	182
ATP6V1G3	-0.0424766	0.566975	0.727455	184	15
ATP6V1H	0.0672446	0.364427	0.552262	184	184
ATP7A	0.0497018	0.502853	0.674669	184	184
ATP7B	-0.112317	0.129023	0.281044	184	184
ATP8A1	-0.218638	0.00286659	0.0183688	184	184
ATP8A2	-0.0752012	0.310314	0.497479	184	181
ATP8B1	0.0810811	0.273892	0.460833	184	184
ATP8B2	-0.181469	0.0136901	0.0575854	184	184
ATP8B3	0.227619	0.00188721	0.0137413	184	184
ATP8B4	-0.244862	0.000808183	0.00748015	184	184
ATP8B5P	-0.0693174	0.349796	0.537298	184	183
ATP9A	-0.216119	0.00321388	0.0199468	184	184
ATP9B	0.0558759	0.451233	0.63053	184	184
ATPAF1	-0.245771	0.000771535	0.00723649	184	184
ATPAF2	0.0144279	0.845874	0.915613	184	184
ATPBD4	0.0638165	0.389443	0.575503	184	184
ATPIF1	0.0332952	0.653659	0.791528	184	184
ATRIP	0.0938081	0.205299	0.381537	184	184
ATRNL1	-0.194505	0.0081516	0.0396253	184	183
ATRN	-0.00949739	0.898186	0.946794	184	184
ATRX	-0.196015	0.00766068	0.0379037	184	184
ATR	0.0395081	0.594401	0.748062	184	184
ATXN10	0.0385516	0.603365	0.75482	184	184
ATXN1L	0.0698594	0.346033	0.533615	184	184
ATXN1	0.00496887	0.946628	0.971405	184	184
ATXN2L	0.197885	0.00708904	0.0358817	184	184
ATXN2	-0.17864	0.0152568	0.0624663	184	184
ATXN3L	-0.0448435	0.545547	0.710538	184	8
ATXN3	0.0117054	0.874691	0.932097	184	184
ATXN7L1	-0.0388373	0.600681	0.75286	184	184
ATXN7L2	-0.242906	0.000892506	0.00798892	184	184
ATXN7L3B	-0.0942232	0.203292	0.378962	184	184
ATXN7L3	0.13526	0.0671492	0.179233	184	184
ATXN7	0.00654324	0.929755	0.963036	184	184
ATXN8OS	-0.0766121	0.301297	0.488892	184	7
AUH	-0.0727	0.326727	0.514084	184	184
AUP1	0.233458	0.00142578	0.0111343	184	184
AURKAIP1	0.0362769	0.624919	0.770438	184	184
AURKAPS1	-0.0125856	0.865354	0.926639	184	183
AURKA	0.0104258	0.888294	0.940985	184	184
AURKB	-0.0492228	0.506983	0.678668	184	184
AURKC	-0.0362952	0.624743	0.770363	184	184
AUTS2	0.104207	0.159208	0.322736	184	184
AVEN	0.142392	0.0538331	0.15264	184	184
AVIL	-0.129911	0.0788086	0.200675	184	184
AVL9	0.183429	0.0126889	0.0543937	184	184
AVPI1	0.14786	0.0451746	0.134968	184	184
AVPR1A	-0.150353	0.0416315	0.127542	184	184
AVPR1B	-0.097409	0.18836	0.360366	184	74
AVPR2	-0.338939	2.52234e-06	0.000127047	184	184
AVP	-0.0296888	0.689111	0.817644	184	24
AWAT1	0.116574	0.115051	0.259767	184	49
AWAT2	0.0554345	0.454822	0.633435	184	58
AXIN1	0.184823	0.0120168	0.0523508	184	184
AXIN2	-0.205936	0.00503874	0.027956	184	184
AXL	-0.342949	1.88287e-06	9.98037e-05	184	184
AZGP1	-0.153957	0.0369245	0.11713	184	180
AZI1	-0.0750291	0.311425	0.498776	184	184
AZI2	-0.0383262	0.605485	0.75634	184	184
AZIN1	0.0292216	0.693755	0.820786	184	184
AZU1	-0.0426984	0.56495	0.725782	184	92
B2M	-0.169299	0.0215932	0.0803141	184	184
B3GALNT1	-0.0904783	0.221916	0.402104	184	184
B3GALNT2	0.0518724	0.48436	0.658954	184	184
B3GALT1	-0.0142223	0.848044	0.916533	184	147
B3GALT2	-0.217505	0.00301827	0.0190414	184	184
B3GALT4	0.0573084	0.439696	0.621044	184	184
B3GALT5	-0.0746897	0.313626	0.501303	184	175
B3GALT6	-0.00658442	0.929314	0.962767	184	184
B3GALTL	-0.0473037	0.523706	0.692544	184	184
B3GAT1	-0.240288	0.00101808	0.00879097	184	182
B3GAT2	0.0366933	0.620949	0.767527	184	184
B3GAT3	-0.125017	0.0908563	0.22135	184	184
B3GNT1	-0.376033	1.43777e-07	1.67606e-05	184	184
B3GNT2	0.317258	1.14365e-05	0.000376359	184	184
B3GNT3	0.0397878	0.591791	0.746317	184	184
B3GNT4	0.23161	0.00155919	0.0119536	184	184
B3GNT5	0.440579	3.88236e-10	3.55412e-07	184	184
B3GNT6	0.0976281	0.187363	0.359244	184	158
B3GNT7	-0.0190196	0.79775	0.88776	184	184
B3GNT8	0.222555	0.00239356	0.0160902	184	184
B3GNT9	-0.0560615	0.449728	0.629383	184	184
B3GNTL1	-0.260482	0.000355453	0.00427137	184	184
B4GALNT1	0.0645267	0.384177	0.570641	184	184
B4GALNT2	0.0149965	0.839879	0.911967	184	123
B4GALNT3	0.332038	4.13261e-06	0.000180544	184	184
B4GALNT4	0.0427661	0.564333	0.725267	184	180
B4GALT1	0.060684	0.413184	0.597511	184	184
B4GALT2	0.159857	0.0301903	0.101962	184	184
B4GALT3	-0.0844485	0.254392	0.438803	184	184
B4GALT4	0.0387024	0.601947	0.753649	184	184
B4GALT5	-0.0939517	0.204603	0.380631	184	184
B4GALT6	-0.120935	0.101992	0.239715	184	184
B4GALT7	-0.0758202	0.306337	0.493846	184	184
B9D1	-0.0515394	0.487173	0.661378	184	184
B9D2	-0.143413	0.0521206	0.149095	184	184
BAALC	0.0631079	0.394741	0.580705	184	182
BAAT	-0.0844147	0.254583	0.438944	184	182
BACE1	0.0583204	0.431648	0.614323	184	184
BACE2	-0.0108445	0.88384	0.938327	184	184
BACH1	0.163962	0.0261477	0.0921722	184	184
BACH2	-0.124633	0.091861	0.222848	184	184
BAD	-0.106783	0.149094	0.309467	184	184
BAG1	-0.0167657	0.82129	0.900772	184	184
BAG2	-0.217639	0.00300001	0.0189881	184	184
BAG3	0.282305	0.000103366	0.00176623	184	184
BAG4	0.128927	0.0811206	0.20466	184	184
BAG5	0.0940624	0.204068	0.379846	184	184
BAGE2	0.134145	0.0694565	0.183699	184	134
BAGE	0.0836838	0.258734	0.44333	184	59
BAHCC1	-0.00426773	0.95415	0.974818	184	184
BAHD1	0.124458	0.0923229	0.223645	184	184
BAI1	0.133411	0.0710077	0.186575	184	184
BAI2	-0.138802	0.0602336	0.165544	184	184
BAI3	-0.297675	4.06492e-05	0.0009137	184	162
BAIAP2L1	0.13983	0.0583406	0.161709	184	184
BAIAP2L2	0.107215	0.14745	0.307162	184	184
BAIAP2	0.297901	4.00777e-05	0.00090591	184	184
BAIAP3	0.167171	0.0233201	0.0846398	184	184
BAK1	0.184572	0.0121354	0.0527195	184	184
BAMBI	0.0361123	0.626491	0.77162	184	184
BANF1	-0.142135	0.0542728	0.153584	184	184
BANF2	-0.181057	0.0139093	0.0582229	184	35
BANK1	-0.189249	0.0100849	0.0461195	184	184
BANP	-0.0223253	0.76356	0.866223	184	184
BAP1	0.0513328	0.488923	0.662556	184	184
BARD1	0.0343283	0.64364	0.784443	184	184
BARHL1	-0.060551	0.414211	0.598558	184	88
BARHL2	0.0122564	0.868844	0.928795	184	46
BARX1	0.0597112	0.420726	0.604382	184	181
BARX2	0.33017	4.71384e-06	0.000195343	184	184
BASE	0.155791	0.0347068	0.112108	184	11
BASP1	0.0405065	0.58511	0.741466	184	184
BAT1	-0.0806803	0.276278	0.463262	184	184
BAT2L1	-0.0295655	0.690335	0.818711	184	184
BAT2L2	0.163898	0.026207	0.092249	184	184
BAT2	-0.0794704	0.283567	0.470898	184	184
BAT3	-0.103247	0.163108	0.327257	184	184
BAT4	-0.178473	0.0153538	0.0626978	184	184
BAT5	-0.160246	0.029785	0.101005	184	184
BATF2	-0.184834	0.0120117	0.0523401	184	184
BATF3	-0.244744	0.000813041	0.00751131	184	184
BATF	-0.295247	4.72732e-05	0.0010107	184	184
BAX	-0.0557367	0.452363	0.631496	184	184
BAZ1A	0.131022	0.0762596	0.195863	184	184
BAZ1B	-0.126957	0.0859167	0.212732	184	184
BAZ2A	0.114819	0.12066	0.268237	184	184
BAZ2B	0.00433481	0.95343	0.974572	184	184
BBC3	-0.121764	0.0996489	0.236054	184	184
BBOX1	0.195064	0.00796662	0.0389436	184	181
BBS10	-0.0372417	0.615737	0.764098	184	184
BBS12	-0.033016	0.656377	0.793436	184	184
BBS1	-0.356554	6.77078e-07	4.70219e-05	184	184
BBS2	-0.123821	0.0940146	0.226436	184	184
BBS4	-0.110393	0.13575	0.290476	184	184
BBS5	-0.060477	0.414782	0.599048	184	184
BBS7	0.0950428	0.199371	0.373761	184	184
BBS9	-0.159098	0.0309928	0.103897	184	184
BBX	-0.10948	0.139038	0.294936	184	184
BCAM	-0.0412849	0.577912	0.73577	184	184
BCAN	0.0132809	0.857992	0.922124	184	183
BCAP29	0.0553478	0.455528	0.633981	184	184
BCAP31	0.0669151	0.366788	0.554713	184	184
BCAR1	0.180914	0.0139856	0.0584619	184	184
BCAR3	0.100105	0.176364	0.344684	184	184
BCAR4	0.00610582	0.93444	0.965456	184	87
BCAS1	0.0214945	0.772113	0.871755	184	183
BCAS2	0.0627469	0.397456	0.583182	184	184
BCAS3	-0.0833701	0.26053	0.44527	184	184
BCAS4	-0.241098	0.000977577	0.0085342	184	184
BCAT1	0.0397125	0.592493	0.746687	184	184
BCAT2	-0.0971792	0.18941	0.361803	184	184
BCCIP	-0.131103	0.0760773	0.195558	184	184
BCDIN3D	-0.0674531	0.362939	0.551044	184	184
BCHE	-0.186226	0.0113718	0.0503136	184	181
BCKDHA	0.139956	0.0581121	0.161209	184	184
BCKDHB	-0.256673	0.000436347	0.00489856	184	184
BCKDK	0.223365	0.00230508	0.0156927	184	184
BCL10	0.314025	1.41882e-05	0.000437596	184	184
BCL11A	0.0317432	0.668826	0.802655	184	184
BCL11B	0.251356	0.000577963	0.00591266	184	184
BCL2A1	0.00962521	0.896823	0.946002	184	184
BCL2L10	0.0744172	0.315399	0.50306	184	179
BCL2L11	-0.193274	0.00857204	0.0411343	184	184
BCL2L12	-0.0114975	0.876899	0.933437	184	184
BCL2L13	0.0727509	0.326387	0.513678	184	184
BCL2L14	-0.13926	0.0593849	0.163703	184	184
BCL2L15	-0.0830515	0.262362	0.447415	184	184
BCL2L1	-0.0638466	0.389219	0.575372	184	184
BCL2L2	0.202905	0.00573817	0.0307276	184	184
BCL2	-0.23773	0.0011562	0.00956695	184	184
BCL3	0.040316	0.586878	0.742631	184	184
BCL6B	-0.180582	0.0141655	0.0590181	184	184
BCL6	0.16123	0.0287828	0.0986867	184	184
BCL7A	-0.108854	0.141325	0.298134	184	184
BCL7B	-0.112133	0.129654	0.282051	184	184
BCL7C	0.0298536	0.687475	0.816232	184	184
BCL8	0.151745	0.0397573	0.123205	184	165
BCL9L	0.111078	0.133325	0.287006	184	184
BCL9	-0.306642	2.29983e-05	0.000611063	184	184
BCLAF1	-0.138531	0.0607423	0.16651	184	184
BCMO1	-0.0186412	0.80169	0.889656	184	178
BCO2	0.167335	0.0231827	0.0843039	184	184
BCORL1	-0.153517	0.0374741	0.11837	184	184
BCORL2	-0.184679	0.0120848	0.0525793	184	128
BCOR	-0.0979847	0.18575	0.357511	184	184
BCR	0.246441	0.000745528	0.00708252	184	184
BCS1L	0.01037	0.888889	0.94138	184	184
BCYRN1	0.0180361	0.808001	0.892762	184	6
BDH1	0.308027	2.10268e-05	0.000573819	184	184
BDH2	-0.21955	0.00274942	0.0178221	184	184
BDKRB1	0.301832	3.12883e-05	0.000760128	184	184
BDKRB2	0.361156	4.7385e-07	3.6425e-05	184	184
BDNFOS	-0.198351	0.00695286	0.0353078	184	184
BDNF	0.0749056	0.312225	0.49979	184	184
BDP1	0.131714	0.0747091	0.193498	184	184
BEAN	0.0177675	0.810806	0.89453	184	184
BECN1	-0.0397746	0.591914	0.74635	184	184
BEGAIN	-0.044501	0.548623	0.713178	184	184
BEND2	0.0600002	0.418478	0.602311	184	41
BEND3	-0.0423459	0.56817	0.728525	184	184
BEND4	-0.208073	0.00459263	0.0260038	184	165
BEND5	-0.266301	0.000258317	0.00338704	184	182
BEND6	0.0208289	0.778985	0.876473	184	183
BEND7	-0.211478	0.00395479	0.0232011	184	184
BEST1	-0.147691	0.0454237	0.135387	184	184
BEST2	0.0745198	0.314731	0.502272	184	164
BEST3	-0.00871692	0.906513	0.950498	184	150
BEST4	-0.0450461	0.543732	0.708971	184	183
BET1L	-0.120947	0.101958	0.239662	184	184
BET1	-0.0228952	0.757709	0.862991	184	184
BET3L	-0.0800816	0.279869	0.466641	184	123
BEX1	-0.146469	0.0472586	0.139252	184	140
BEX2	-0.00243842	0.973793	0.985538	184	175
BEX4	-0.0966893	0.191661	0.364285	184	184
BEX5	-0.0420063	0.57128	0.730628	184	181
BEYLA	0.00264553	0.971568	0.984176	184	7
BFAR	0.0401015	0.58887	0.744362	184	184
BFSP1	0.263803	0.000296526	0.00374187	184	184
BFSP2	-0.196633	0.00746727	0.0372624	184	122
BGLAP	-0.0900719	0.224007	0.404438	184	184
BGN	-0.113999	0.123355	0.272446	184	184
BHLHA15	-0.163842	0.0262593	0.0923938	184	183
BHLHB9	-0.114303	0.122349	0.270841	184	184
BHLHE22	-0.227068	0.00193717	0.0140228	184	184
BHLHE23	-0.0412734	0.578018	0.73577	184	25
BHLHE40	0.279327	0.0001231	0.00201399	184	184
BHLHE41	-0.163005	0.0270464	0.0943392	184	184
BHMT2	-0.34549	1.56106e-06	8.75761e-05	184	182
BHMT	0.00375528	0.959651	0.978118	184	158
BICC1	-0.148367	0.0444349	0.133411	184	182
BICD1	0.0595989	0.421602	0.604956	184	184
BICD2	0.31142	1.68496e-05	0.000491813	184	184
BID	-0.0174473	0.814153	0.896308	184	184
BIK	0.00993652	0.893505	0.944098	184	184
BIN1	-0.19245	0.00886447	0.0420467	184	184
BIN2	-0.178065	0.0155934	0.0633974	184	184
BIN3	-0.0934819	0.206886	0.383602	184	184
BIRC2	-0.081329	0.272422	0.459418	184	184
BIRC3	-0.15854	0.0315946	0.105256	184	184
BIRC5	0.0719258	0.331918	0.519453	184	184
BIRC6	0.153621	0.0373439	0.118138	184	184
BIRC7	-0.166729	0.0236936	0.0856097	184	150
BIRC8	0.0807244	0.276015	0.463005	184	21
BIVM	-0.134091	0.0695681	0.183799	184	184
BLCAP	0.155039	0.0356021	0.113976	184	184
BLID	-0.0906377	0.221099	0.401126	184	54
BLK	-0.191258	0.00930277	0.0434963	184	165
BLMH	0.0177722	0.810757	0.89453	184	184
BLM	0.0114472	0.877433	0.933565	184	184
BLNK	0.0731325	0.323849	0.511395	184	184
BLOC1S1	-0.141893	0.0546877	0.154454	184	184
BLOC1S2	0.139519	0.0589072	0.162943	184	184
BLOC1S3	0.0946403	0.20129	0.376099	184	184
BLVRA	0.0943442	0.20271	0.378122	184	184
BLVRB	0.137803	0.0621226	0.169257	184	184
BLZF1	0.325828	6.37945e-06	0.000247081	184	184
BMF	-0.281101	0.000110957	0.00186068	184	184
BMI1	-0.150933	0.0408422	0.125659	184	184
BMP10	0.0819216	0.268932	0.455505	184	42
BMP15	0.0515616	0.486985	0.661176	184	19
BMP1	0.100876	0.173039	0.340101	184	184
BMP2K	0.127345	0.0849548	0.211181	184	184
BMP2	0.159832	0.0302165	0.101971	184	184
BMP3	-0.128599	0.0819041	0.205962	184	156
BMP4	-0.225379	0.00209772	0.0147566	184	184
BMP5	-0.304242	2.68353e-05	0.000681541	184	155
BMP6	-0.123748	0.0942082	0.226739	184	184
BMP7	0.134589	0.0685299	0.182011	184	184
BMP8A	-0.0648441	0.381838	0.568761	184	184
BMP8B	0.0526706	0.477652	0.653217	184	184
BMPER	-0.128856	0.0812894	0.204944	184	183
BMPR1A	-0.308752	2.00593e-05	0.000554418	184	184
BMPR1B	0.136691	0.0642807	0.173587	184	183
BMPR2	0.0229252	0.757403	0.862739	184	184
BMS1P4	-0.017787	0.810602	0.8945	184	183
BMS1P5	-0.118632	0.108735	0.249848	184	184
BMS1	0.108648	0.142082	0.299135	184	184
BMX	-0.257552	0.000416307	0.00473162	184	180
BNC1	0.296877	4.27227e-05	0.000943459	184	174
BNC2	-0.200978	0.00622694	0.0325666	184	184
BNIP1	0.00603528	0.935196	0.96598	184	184
BNIP2	0.171826	0.0196875	0.0750674	184	184
BNIP3L	0.186014	0.0114674	0.050608	184	184
BNIP3	0.276408	0.00014581	0.0022694	184	184
BNIPL	0.307832	2.12949e-05	0.000579566	184	184
BOC	-0.169064	0.0217789	0.0808083	184	184
BOD1L	-0.0359241	0.628291	0.77275	184	184
BOD1	-0.0417091	0.574007	0.73272	184	184
BOK	0.166175	0.0241684	0.0868733	184	184
BOLA1	-0.0647111	0.382817	0.569545	184	184
BOLA2	0.14074	0.0567044	0.158593	184	184
BOLA3	0.131044	0.0762101	0.195774	184	184
BOLL	0.104238	0.159083	0.322555	184	179
BOP1	0.083749	0.258362	0.442956	184	184
BPESC1	0.0868418	0.24113	0.424459	184	53
BPGM	0.169657	0.0213145	0.0795984	184	184
BPHL	-0.0645876	0.383728	0.570142	184	184
BPIL1	-0.146554	0.0471292	0.138993	184	61
BPIL2	0.408094	8.91064e-09	2.45836e-06	184	94
BPIL3	-0.0974571	0.188141	0.360118	184	11
BPI	-0.184645	0.0121008	0.0526144	184	103
BPNT1	0.059197	0.424745	0.607555	184	184
BPTF	0.051849	0.484557	0.659035	184	184
BPY2	0.00443335	0.952373	0.974093	184	6
BRAF	0.115288	0.119142	0.265905	184	184
BRAP	-0.0620286	0.402891	0.58839	184	184
BRCA1	-0.0648645	0.381688	0.568622	184	184
BRCA2	-0.0436535	0.55627	0.719127	184	184
BRCC3	-0.041612	0.5749	0.733327	184	184
BRD1	0.136128	0.0653968	0.175682	184	184
BRD2	-0.0107068	0.885304	0.93921	184	184
BRD3	-0.261463	0.000337	0.0041035	184	184
BRD4	0.222065	0.0024486	0.0163826	184	184
BRD7P3	0.0776961	0.294489	0.482336	184	176
BRD7	-0.0219693	0.767222	0.86846	184	184
BRD8	-0.138623	0.0605681	0.166213	184	184
BRD9	-0.00585388	0.93714	0.966946	184	184
BRDT	0.0242758	0.743595	0.85382	184	90
BREA2	0.0269743	0.716254	0.835742	184	184
BRE	-0.0650676	0.380196	0.567112	184	184
BRF1	-0.0752712	0.309862	0.497063	184	184
BRF2	-0.052012	0.483183	0.658099	184	184
BRI3BP	0.0445174	0.548476	0.713125	184	184
BRI3	-0.180994	0.0139426	0.0583186	184	184
BRIP1	0.0478286	0.519105	0.688856	184	184
BRIX1	0.100642	0.174045	0.341312	184	184
BRMS1L	0.0558223	0.451668	0.630975	184	184
BRMS1	0.0326049	0.660388	0.796134	184	184
BRP44L	-0.12946	0.0798616	0.202341	184	184
BRP44	-0.147651	0.0454824	0.135445	184	184
BRPF1	0.0514186	0.488195	0.662016	184	184
BRPF3	-0.172565	0.0191584	0.0735792	184	184
BRS3	0.0218681	0.768264	0.868919	184	76
BRSK1	-0.290246	6.42491e-05	0.00126365	184	184
BRSK2	-0.185531	0.0116873	0.0512591	184	183
BRWD1	0.0079221	0.915003	0.955962	184	184
BRWD3	0.0956304	0.196594	0.370384	184	184
BSCL2	-0.293749	5.18555e-05	0.00109099	184	184
BSDC1	-0.0755573	0.308021	0.495022	184	184
BSG	0.00471157	0.949388	0.972659	184	184
BSND	-0.0781254	0.291821	0.480004	184	73
BSN	-0.245481	0.000783041	0.00732828	184	184
BSPH1	0.0558804	0.451196	0.630523	184	4
BSPRY	0.065072	0.380163	0.567105	184	184
BST1	-0.148034	0.0449189	0.134483	184	184
BST2	-0.0474744	0.522207	0.691611	184	184
BSX	-0.0604289	0.415155	0.599285	184	9
BTAF1	0.0207073	0.780242	0.876999	184	184
BTBD10	0.24029	0.00101798	0.00879097	184	184
BTBD11	0.275038	0.000157768	0.00239808	184	184
BTBD12	0.107391	0.14678	0.306178	184	184
BTBD16	0.040392	0.586172	0.742238	184	165
BTBD17	-0.0310352	0.675791	0.808192	184	130
BTBD18	-0.0837011	0.258635	0.443274	184	184
BTBD19	-0.0586821	0.428792	0.611519	184	184
BTBD1	0.0962932	0.193496	0.366639	184	184
BTBD2	0.10282	0.164865	0.329404	184	184
BTBD3	-0.0302918	0.683133	0.813286	184	184
BTBD6	0.125505	0.089592	0.219324	184	184
BTBD7	0.151223	0.0404508	0.124817	184	184
BTBD8	-0.120757	0.102501	0.240538	184	181
BTBD9	-0.0460505	0.534776	0.701334	184	184
BTC	-0.111806	0.130785	0.283532	184	181
BTD	-0.226708	0.00197041	0.0141982	184	184
BTF3L1	-0.0138201	0.852291	0.918783	184	18
BTF3L4	-0.017046	0.818353	0.899322	184	184
BTF3	0.120691	0.10269	0.240821	184	184
BTG1	0.0248369	0.737881	0.850313	184	184
BTG2	-0.0921624	0.213396	0.391777	184	184
BTG3	0.101877	0.168793	0.334468	184	184
BTG4	0.100671	0.173919	0.34123	184	68
BTK	-0.238477	0.00111421	0.00933841	184	184
BTLA	-0.256491	0.000440606	0.00492882	184	184
BTN1A1	-0.112653	0.127873	0.279354	184	153
BTN2A1	-0.269206	0.000219668	0.0030289	184	184
BTN2A2	-0.370916	2.18174e-07	2.16454e-05	184	184
BTN2A3	-0.14783	0.0452187	0.135059	184	184
BTN3A1	-0.336932	2.91534e-06	0.000139798	184	184
BTN3A2	-0.271931	0.000188363	0.00272923	184	184
BTN3A3	-0.256449	0.000441593	0.00493272	184	184
BTNL2	-0.0697464	0.346815	0.534051	184	60
BTNL3	-0.0650209	0.380539	0.567445	184	140
BTNL8	-0.0862205	0.244525	0.428015	184	167
BTNL9	-0.114025	0.123268	0.272337	184	184
BTRC	0.104549	0.157838	0.320947	184	184
BUB1B	0.0555877	0.453574	0.632615	184	184
BUB1	-0.0266041	0.719984	0.838009	184	184
BUB3	-0.128913	0.0811538	0.204714	184	184
BUD13	-0.197367	0.00724347	0.0364617	184	184
BUD31	-0.0898271	0.225274	0.405742	184	184
BVES	-0.110488	0.135412	0.290073	184	184
BYSL	0.128788	0.0814508	0.205181	184	184
BZRAP1	-0.259875	0.000367344	0.00436345	184	184
BZW1	0.194761	0.00806624	0.0392781	184	184
BZW2	0.0849791	0.251409	0.435597	184	184
C10orf105	-0.0423709	0.567941	0.728278	184	183
C10orf107	-0.206397	0.00493943	0.0275111	184	157
C10orf108	-0.223684	0.00227104	0.0155415	184	181
C10orf10	-0.297938	3.99859e-05	0.000905868	184	184
C10orf110	0.116657	0.114792	0.259387	184	184
C10orf111	-0.0958435	0.195594	0.36926	184	184
C10orf113	0.0489067	0.509719	0.680751	184	87
C10orf114	0.0458824	0.53627	0.702561	184	184
C10orf116	0.13719	0.0633054	0.171806	184	184
C10orf118	0.0677509	0.360819	0.548611	184	184
C10orf119	-0.0546598	0.461159	0.63886	184	184
C10orf11	-0.179183	0.0149445	0.0615015	184	183
C10orf120	0.0685266	0.355334	0.543018	184	41
C10orf122	0.147003	0.0464496	0.137635	184	29
C10orf125	-0.0214089	0.772996	0.872409	184	184
C10orf128	-0.207982	0.00461105	0.0260934	184	182
C10orf129	0.0244437	0.741884	0.852805	184	72
C10orf12	0.186033	0.0114587	0.0506024	184	184
C10orf131	-0.221062	0.00256475	0.0169413	184	149
C10orf137	-0.225401	0.0020956	0.0147468	184	184
C10orf140	-0.0358828	0.628687	0.773142	184	184
C10orf18	0.0863243	0.243956	0.427426	184	184
C10orf25	-0.27603	0.000149029	0.00230526	184	184
C10orf26	-0.191255	0.00930398	0.0434963	184	184
C10orf27	0.0564677	0.446446	0.626318	184	126
C10orf28	-0.0130717	0.860205	0.923506	184	184
C10orf2	-0.130926	0.0764786	0.196264	184	184
C10orf32	-0.326549	6.06859e-06	0.000236863	184	184
C10orf35	-0.0661569	0.372254	0.559877	184	184
C10orf40	0.0760376	0.304947	0.492355	184	28
C10orf41	0.0601236	0.41752	0.601534	184	184
C10orf46	0.0400271	0.589562	0.744739	184	184
C10orf47	-0.0699277	0.34556	0.533219	184	184
C10orf4	-0.195138	0.0079424	0.0388724	184	184
C10orf50	-0.057863	0.435275	0.617398	184	93
C10orf53	0.0230442	0.756182	0.86202	184	38
C10orf54	0.0723278	0.329216	0.516548	184	184
C10orf55	0.181125	0.0138725	0.0581221	184	184
C10orf57	0.0960475	0.19464	0.368046	184	184
C10orf58	0.210878	0.00406113	0.0237007	184	184
C10orf62	0.0878967	0.23544	0.418108	184	124
C10orf67	0.149687	0.0425543	0.129639	184	161
C10orf68	-0.12785	0.0837142	0.209026	184	175
C10orf71	-0.109442	0.139174	0.295019	184	59
C10orf72	-0.148872	0.043707	0.132012	184	184
C10orf75	-0.172657	0.0190936	0.0734284	184	184
C10orf76	-0.0155196	0.834373	0.908536	184	184
C10orf78	0.0285099	0.700852	0.825918	184	184
C10orf79	-0.167604	0.0229594	0.0839241	184	183
C10orf81	-0.181163	0.0138523	0.0580614	184	181
C10orf82	-0.0971112	0.189721	0.361803	184	135
C10orf84	-0.212585	0.00376536	0.0224229	184	184
C10orf88	-0.13161	0.0749399	0.193822	184	184
C10orf90	8.08728e-05	0.999131	0.999528	184	131
C10orf91	0.302302	3.03687e-05	0.000744048	184	182
C10orf93	0.0354068	0.63325	0.776384	184	133
C10orf95	-0.0125332	0.865909	0.926926	184	184
C10orf96	-0.177852	0.0157198	0.0638044	184	9
C10orf99	0.38787	5.32939e-08	8.65596e-06	184	158
C11orf10	-0.189112	0.0101405	0.046321	184	184
C11orf16	0.0884135	0.232688	0.414316	184	150
C11orf17	-0.0530101	0.474815	0.65059	184	184
C11orf1	-0.0886222	0.231582	0.413252	184	184
C11orf20	0.181634	0.013603	0.0573698	184	173
C11orf21	-0.241031	0.000980908	0.00854846	184	177
C11orf24	0.0678473	0.360135	0.547901	184	184
C11orf2	-0.141179	0.0559309	0.156909	184	184
C11orf30	-0.131611	0.0749379	0.193822	184	184
C11orf31	-0.211748	0.00390784	0.0229846	184	184
C11orf34	-0.0549743	0.45858	0.636689	184	148
C11orf35	0.140636	0.0568909	0.158938	184	184
C11orf36	-0.0732038	0.323376	0.510847	184	25
C11orf40	0.0671855	0.36485	0.552773	184	8
C11orf41	0.0927685	0.210388	0.388113	184	184
C11orf42	-0.0357262	0.630186	0.774136	184	173
C11orf45	-0.0137982	0.852522	0.91889	184	184
C11orf46	-0.382574	8.34881e-08	1.14384e-05	184	184
C11orf48	-0.153648	0.0373095	0.118094	184	184
C11orf49	-0.26052	0.000354735	0.00426529	184	184
C11orf51	-0.00986674	0.894249	0.944519	184	184
C11orf52	-0.0595631	0.421882	0.605135	184	184
C11orf53	-0.0412289	0.578429	0.736056	184	157
C11orf54	-0.21376	0.00357318	0.0215332	184	184
C11orf57	-0.170045	0.0210149	0.0787717	184	184
C11orf58	-0.160375	0.0296522	0.100657	184	184
C11orf59	-0.0310916	0.675235	0.807747	184	184
C11orf61	-0.127012	0.0857774	0.212466	184	184
C11orf63	-0.0306537	0.679555	0.810758	184	184
C11orf64	0.0556799	0.452824	0.631965	184	5
C11orf65	-0.177516	0.0159215	0.0642734	184	184
C11orf66	-0.0779936	0.292638	0.480729	184	181
C11orf67	-0.264837	0.000280114	0.00357853	184	184
C11orf68	-0.122161	0.0985408	0.234076	184	184
C11orf70	-0.231566	0.00156251	0.011965	184	184
C11orf71	-0.128817	0.0813822	0.205088	184	184
C11orf73	-0.218961	0.00282459	0.0181574	184	184
C11orf74	-0.270663	0.000202369	0.00285589	184	184
C11orf75	-0.17318	0.0187279	0.07241	184	184
C11orf80	0.0920423	0.213996	0.392413	184	184
C11orf82	0.0745597	0.314471	0.502096	184	184
C11orf83	-0.0240562	0.745834	0.855095	184	184
C11orf84	-0.114933	0.12029	0.267755	184	184
C11orf85	-0.0885769	0.231822	0.413396	184	69
C11orf86	0.0243676	0.742659	0.853183	184	136
C11orf87	0.104795	0.156857	0.319715	184	153
C11orf88	0.0623745	0.400268	0.585901	184	150
C11orf90	0.0456179	0.538624	0.704409	184	163
C11orf92	-0.18812	0.0105499	0.0477043	184	184
C11orf93	-0.151933	0.0395098	0.122684	184	184
C11orf94	-0.102642	0.165599	0.330221	184	36
C11orf95	-0.241302	0.000967625	0.00846199	184	184
C11orf9	-0.0871208	0.239615	0.422697	184	184
C12orf10	-0.121225	0.101166	0.238442	184	184
C12orf11	0.0976626	0.187207	0.359081	184	184
C12orf12	-0.0241861	0.744509	0.854188	184	40
C12orf23	-0.162082	0.0279376	0.0967773	184	184
C12orf24	-0.234245	0.00137212	0.010819	184	184
C12orf26	-0.179973	0.0144998	0.0600111	184	184
C12orf27	-0.120242	0.103987	0.24276	184	166
C12orf29	0.134003	0.069754	0.184218	184	184
C12orf32	-0.0723285	0.329211	0.516548	184	184
C12orf34	-0.0200469	0.78708	0.88188	184	184
C12orf35	0.109756	0.138037	0.293789	184	184
C12orf36	0.17759	0.0158766	0.0642078	184	181
C12orf39	-0.102105	0.167837	0.333324	184	38
C12orf40	0.161013	0.0290013	0.0990984	184	71
C12orf41	0.0468337	0.527844	0.696142	184	184
C12orf42	-0.140449	0.0572233	0.159623	184	162
C12orf43	-0.176923	0.016282	0.0653224	184	184
C12orf44	0.0694493	0.348878	0.536367	184	184
C12orf45	-0.0414198	0.57667	0.734839	184	184
C12orf47	-0.221561	0.00250633	0.0166757	184	184
C12orf48	-0.000250383	0.997309	0.998399	184	184
C12orf49	0.0517156	0.485684	0.659987	184	184
C12orf4	-0.0349312	0.637824	0.780146	184	184
C12orf50	0.0523873	0.480027	0.655308	184	68
C12orf51	0.0362097	0.625561	0.770888	184	184
C12orf52	-0.183429	0.0126889	0.0543937	184	184
C12orf53	-0.167481	0.0230618	0.0840202	184	184
C12orf54	0.231232	0.0015879	0.0120995	184	120
C12orf56	0.226143	0.00202362	0.0143759	184	160
C12orf57	-0.138067	0.0616185	0.168134	184	184
C12orf59	-0.157439	0.0328116	0.107996	184	181
C12orf5	0.11919	0.107069	0.247347	184	184
C12orf60	-0.0203568	0.78387	0.879948	184	184
C12orf61	0.0761246	0.304393	0.491746	184	184
C12orf62	-0.253327	0.000521145	0.00551543	184	184
C12orf63	-0.301293	3.23753e-05	0.000780886	184	151
C12orf65	-0.237651	0.00116074	0.00959657	184	184
C12orf66	0.117315	0.112744	0.256064	184	184
C12orf68	0.004125	0.955682	0.975591	184	184
C12orf69	-0.145174	0.0492698	0.143291	184	179
C12orf70	0.165959	0.024356	0.0874072	184	179
C12orf71	-0.080381	0.278069	0.464872	184	147
C12orf72	-0.126777	0.0863635	0.213576	184	184
C12orf73	-0.217522	0.00301598	0.0190413	184	184
C12orf74	-0.105833	0.152768	0.314564	184	156
C12orf75	-0.0440985	0.552248	0.716365	184	184
C12orf76	-0.198412	0.00693512	0.0352444	184	184
C12orf77	-0.047944	0.518096	0.688242	184	65
C13orf15	-0.0689871	0.352103	0.539923	184	184
C13orf16	0.09444	0.202249	0.377542	184	144
C13orf18	-0.216968	0.00309284	0.0193687	184	184
C13orf1	0.244694	0.000815141	0.00752726	184	184
C13orf23	-0.0616266	0.405952	0.590593	184	184
C13orf26	-0.0883993	0.232763	0.414365	184	29
C13orf27	-0.0909631	0.219438	0.399195	184	184
C13orf29	-0.0610476	0.410386	0.595174	184	184
C13orf30	-0.187464	0.0108284	0.0485495	184	122
C13orf31	-0.0641001	0.387335	0.573809	184	184
C13orf33	-0.157258	0.0330158	0.108331	184	184
C13orf34	0.0162648	0.826543	0.90387	184	184
C13orf35	0.00674422	0.927603	0.962135	184	96
C13orf36	-0.0476471	0.520694	0.690055	184	70
C13orf37	0.111793	0.130831	0.2836	184	184
C13orf38	-0.101396	0.170824	0.337228	184	147
C13orf39	0.0159807	0.829527	0.905799	184	45
C14orf101	-0.0724897	0.328132	0.515449	184	184
C14orf102	-0.0665814	0.369187	0.556961	184	184
C14orf104	0.0126312	0.864871	0.926418	184	184
C14orf105	-0.118969	0.107727	0.248326	184	130
C14orf106	-0.118177	0.110107	0.251794	184	184
C14orf109	0.019955	0.788034	0.882476	184	184
C14orf115	-0.119284	0.106791	0.247017	184	135
C14orf118	0.19501	0.00798415	0.0390009	184	184
C14orf119	0.034549	0.641509	0.782839	184	184
C14orf126	0.155659	0.0348627	0.112377	184	184
C14orf128	0.238423	0.00111722	0.00935224	184	184
C14orf129	0.159615	0.030444	0.102584	184	184
C14orf132	-0.107825	0.145147	0.30362	184	184
C14orf135	-0.0776757	0.294616	0.482444	184	184
C14orf138	0.14548	0.0487887	0.14253	184	184
C14orf139	-0.2455	0.000782307	0.0073248	184	184
C14orf142	-0.0516519	0.486221	0.660436	184	184
C14orf143	-0.0413069	0.57771	0.735652	184	184
C14orf145	-0.0121262	0.870225	0.929655	184	184
C14orf147	0.13413	0.0694879	0.183699	184	184
C14orf148	-0.091953	0.214442	0.392982	184	184
C14orf149	0.0592306	0.424482	0.607452	184	184
C14orf153	0.0803168	0.278455	0.465362	184	184
C14orf156	0.0373172	0.61502	0.763609	184	184
C14orf159	-0.121597	0.100115	0.236908	184	184
C14orf162	0.161766	0.0282489	0.0975404	184	151
C14orf165	-0.0542897	0.464203	0.641489	184	35
C14orf166B	-0.064851	0.381787	0.568727	184	67
C14orf166	0.0157024	0.83245	0.907355	184	184
C14orf167	-0.135926	0.0658022	0.176513	184	184
C14orf169	-0.153722	0.0372171	0.117873	184	184
C14orf174	-0.0955998	0.196738	0.370482	184	184
C14orf176	-0.0249177	0.73706	0.849897	184	184
C14orf177	0.0752524	0.309983	0.497099	184	18
C14orf178	-0.0982286	0.184652	0.356078	184	147
C14orf179	0.0190919	0.796998	0.88727	184	184
C14orf180	-0.13046	0.0775408	0.198282	184	31
C14orf181	0.0544037	0.463264	0.640631	184	184
C14orf182	0.125067	0.0907271	0.221143	184	184
C14orf183	0.0503737	0.497089	0.670011	184	99
C14orf184	0.00548413	0.941103	0.968341	184	172
C14orf19	-0.0228425	0.75825	0.863119	184	184
C14orf1	-0.000412021	0.995571	0.99795	184	184
C14orf21	0.109768	0.137993	0.293789	184	184
C14orf23	0.0149184	0.840703	0.912385	184	67
C14orf28	-0.138253	0.0612659	0.167477	184	184
C14orf2	0.011234	0.879698	0.935168	184	184
C14orf33	0.122496	0.0976139	0.232711	184	184
C14orf34	0.396318	2.56175e-08	5.16437e-06	184	180
C14orf37	-0.0292912	0.693063	0.820443	184	184
C14orf39	-0.0984059	0.183856	0.355035	184	83
C14orf43	0.284318	9.17539e-05	0.00161956	184	184
C14orf45	-0.168579	0.0221647	0.0818327	184	184
C14orf48	0.0386988	0.601981	0.753649	184	41
C14orf49	-0.101706	0.169513	0.335422	184	184
C14orf4	0.0081584	0.912478	0.95417	184	184
C14orf50	-0.0458561	0.536503	0.702608	184	181
C14orf53	-0.127917	0.0835516	0.208801	184	45
C14orf64	0.010164	0.891082	0.942755	184	181
C14orf68	-0.130467	0.0775244	0.198265	184	148
C14orf70	0.116792	0.114369	0.258647	184	21
C14orf72	-0.0823407	0.266483	0.452793	184	180
C14orf73	-0.144704	0.0500184	0.144737	184	183
C14orf79	0.0677646	0.360722	0.548545	184	184
C14orf80	0.0391932	0.597345	0.75036	184	184
C14orf86	0.142246	0.0540829	0.153155	184	52
C14orf93	-0.223366	0.00230498	0.0156927	184	184
C15orf17	0.0208935	0.778317	0.876156	184	184
C15orf21	-0.0617032	0.405368	0.590063	184	184
C15orf23	0.0675212	0.362453	0.550513	184	184
C15orf24	0.0680895	0.358419	0.546198	184	184
C15orf26	0.0326226	0.660215	0.796074	184	164
C15orf27	-0.231563	0.00156276	0.011965	184	184
C15orf28	-0.148782	0.0438357	0.132322	184	184
C15orf29	0.319647	9.73593e-06	0.000334669	184	184
C15orf2	-0.068454	0.355845	0.54351	184	67
C15orf32	0.109944	0.13736	0.293039	184	25
C15orf33	-0.153256	0.0378024	0.11902	184	182
C15orf34	0.0245602	0.740697	0.852047	184	184
C15orf37	0.0852679	0.249796	0.433772	184	184
C15orf38	-0.00925973	0.90072	0.947763	184	184
C15orf39	0.109276	0.13978	0.295805	184	184
C15orf40	-0.0574944	0.43821	0.619772	184	184
C15orf41	0.0956842	0.196341	0.370049	184	184
C15orf42	0.177652	0.0158399	0.0641357	184	184
C15orf43	-0.023442	0.752109	0.859383	184	27
C15orf44	0.00759577	0.918492	0.957611	184	184
C15orf48	0.102255	0.167212	0.332669	184	184
C15orf50	-0.0498823	0.501301	0.67344	184	60
C15orf51	-0.23669	0.00121713	0.00994439	184	163
C15orf52	-0.130028	0.0785371	0.200093	184	184
C15orf53	-0.118088	0.110378	0.25227	184	131
C15orf54	0.0192949	0.794887	0.885994	184	174
C15orf55	0.114	0.12335	0.272446	184	173
C15orf56	0.0328594	0.657904	0.794602	184	180
C15orf57	-0.212731	0.0037409	0.0223102	184	184
C15orf58	-0.0326693	0.65976	0.795853	184	184
C15orf59	0.0525997	0.478246	0.653762	184	184
C15orf5	-0.108279	0.14345	0.301292	184	181
C15orf60	0.0485298	0.51299	0.683579	184	109
C15orf61	0.0179637	0.808757	0.893168	184	184
C15orf62	0.16063	0.0293903	0.100071	184	184
C15orf63	0.0680589	0.358635	0.546404	184	184
C16orf11	0.0734089	0.322019	0.509747	184	104
C16orf13	0.0481548	0.516255	0.686522	184	184
C16orf3	0.0161135	0.828131	0.905187	184	182
C16orf42	0.191922	0.00905626	0.0427451	184	184
C16orf45	-0.2715	0.000193021	0.00276245	184	184
C16orf46	-0.0588027	0.427842	0.610597	184	184
C16orf48	-0.238722	0.00110074	0.00925632	184	184
C16orf52	0.096336	0.193297	0.366365	184	184
C16orf53	0.0286535	0.699419	0.824742	184	184
C16orf54	-0.215416	0.00331734	0.0204899	184	184
C16orf55	0.0517483	0.485407	0.659725	184	184
C16orf57	0.161522	0.0284907	0.0980356	184	184
C16orf58	-0.00712945	0.92348	0.960171	184	184
C16orf59	0.0086969	0.906726	0.950648	184	184
C16orf5	0.0430881	0.561401	0.723021	184	184
C16orf61	-0.0768968	0.299499	0.486798	184	184
C16orf62	-0.0328242	0.658248	0.794886	184	184
C16orf63	0.167815	0.0227854	0.0834966	184	184
C16orf68	0.130763	0.0768475	0.19701	184	184
C16orf70	0.152028	0.0393849	0.122466	184	184
C16orf71	-0.0998879	0.177309	0.346094	184	184
C16orf72	0.386874	5.80259e-08	9.2019e-06	184	184
C16orf73	-0.0978541	0.18634	0.358236	184	139
C16orf74	0.227978	0.00185533	0.013568	184	184
C16orf75	-0.0548613	0.459506	0.637748	184	184
C16orf78	0.0337209	0.649523	0.788986	184	11
C16orf79	0.0260666	0.725412	0.841675	184	184
C16orf7	0.135463	0.0667369	0.178378	184	184
C16orf80	0.0181002	0.807332	0.892527	184	184
C16orf81	-0.0373795	0.614429	0.763252	184	116
C16orf82	0.0664234	0.370327	0.557845	184	38
C16orf86	-0.281817	0.000106383	0.00180454	184	184
C16orf87	0.149564	0.0427261	0.13002	184	184
C16orf88	0.0403557	0.586508	0.742358	184	184
C16orf89	-0.266461	0.000256029	0.00336362	184	173
C16orf90	0.0190063	0.797889	0.887816	184	108
C16orf91	0.152642	0.0385873	0.120825	184	184
C16orf92	-0.0437726	0.555192	0.718472	184	34
C16orf93	-0.0621011	0.402341	0.588129	184	184
C17orf100	0.0564012	0.446983	0.62678	184	184
C17orf101	-0.31697	1.1659e-05	0.00038119	184	184
C17orf102	-0.105739	0.153133	0.314897	184	32
C17orf103	-0.181083	0.0138952	0.058193	184	184
C17orf104	-0.0119061	0.87256	0.931062	184	184
C17orf105	0.00574649	0.93829	0.967356	184	26
C17orf106	0.155829	0.0346616	0.112011	184	184
C17orf107	0.0625402	0.399016	0.58478	184	184
C17orf108	-0.357054	6.51465e-07	4.55573e-05	184	184
C17orf28	-0.10426	0.158997	0.322446	184	184
C17orf37	-0.0132974	0.857817	0.922124	184	184
C17orf39	0.187147	0.0109653	0.0489995	184	184
C17orf42	-0.116213	0.11619	0.26148	184	184
C17orf44	-0.149369	0.0430009	0.130604	184	184
C17orf46	-0.128941	0.0810864	0.204647	184	178
C17orf47	0.00668185	0.928271	0.962241	184	177
C17orf48	-0.201763	0.00602345	0.0318321	184	184
C17orf49	-0.14624	0.0476093	0.139997	184	184
C17orf50	0.069375	0.349395	0.536916	184	158
C17orf51	-0.0391111	0.598113	0.750998	184	184
C17orf53	0.033471	0.65195	0.790456	184	184
C17orf54	-0.0976468	0.187279	0.359182	184	69
C17orf55	0.10777	0.145351	0.303953	184	180
C17orf56	0.00221855	0.976156	0.986788	184	184
C17orf57	-0.149753	0.0424627	0.129454	184	184
C17orf58	0.0283003	0.702947	0.82748	184	184
C17orf59	-0.023955	0.746867	0.85582	184	184
C17orf60	-0.254552	0.000488468	0.0052721	184	183
C17orf61	-0.0670329	0.365942	0.553808	184	184
C17orf62	-0.167615	0.0229501	0.083921	184	184
C17orf63	-0.0486508	0.511938	0.682584	184	184
[truncated: 18,142 more rows]
